# Supplementary material for: Opsonization-independent antigen-specific recognition by myeloid phagocytes expressing monoclonal antibodies
Source: Sci Adv. 2023 Sep 1;9(35):eadg1812. doi: 10.1126/sciadv.adg1812 (PMC11314243; doi:10.1126/sciadv.adg1812)
Supplement: Supplementary file 2 — Table S2 [file sciadv.adg1812_table_s2.zip]

Archive with 1 entries (1 files):
- adg1812_Table_S2.xlsx
