# Supplementary material for: Opsonization-independent antigen-specific recognition by myeloid phagocytes expressing monoclonal antibodies
Source: Sci Adv. 2023 Sep 1;9(35):eadg1812. doi: 10.1126/sciadv.adg1812 (PMC11314243; doi:10.1126/sciadv.adg1812)
Supplement: Supplementary file 2 — Table S2 [file sciadv.adg1812_table_s2.zip › adg1812_Table_S2.xlsx]

## Sheet: HC
Healthy controls (HC) clonotypes
HC_v_gene	HC_j_gene	HC_c_gene	HC_cdr3	HC_cdr3_nt	LC_v_gene	LC_j_gene	LC_c_gene	LC_cdr3	LC_cdr3_nt	n
IGHV3-11	IGHJ4	IGHG2	CVRAGYYNHPFDYW	TGTGTGAGAGCTGGTTATTACAACCACCCCTTTGACTACTGG	IGKV4-1	IGKJ1	IGKC	CQQYHTIPWTF	TGCCAGCAATATCATACTATCCCGTGGACGTTC	76
IGHV3-30	IGHJ4	IGHA2	CAKDAVHYGSGSPPEALDSW	TGTGCGAAGGATGCGGTTCACTATGGTTCGGGGAGCCCCCCCGAAGCCCTTGACTCCTGG	IGLV1-47	IGLJ2	IGLC2	CASWDDSRSAVLF	TGTGCATCATGGGATGACAGCCGGAGTGCTGTGTTGTTC	21
IGHV2-70	IGHJ3	IGHG1	CARAHCSWGSSRFGAFDMW	TGCGCACGGGCTCATTGTTCGTGGGGCAGCAGCAGGTTCGGTGCTTTTGATATGTGG	IGKV1D-39	IGKJ1	IGKC	CQQSFSAPPWAF	TGTCAACAGAGTTTCAGTGCCCCCCCGTGGGCGTTC	11
IGHV3-53	IGHJ3	IGHG2	CARDIDSKKYDSRGMGDAFDIW	TGTGCGAGAGACATTGATTCAAAAAAGTATGATAGTAGAGGAATGGGAGATGCTTTTGACATCTGG	IGKV3-11	IGKJ4	IGKC	CQQRSSWPPVTF	TGTCAGCAGCGTAGCAGCTGGCCTCCGGTCACTTTC	6
IGHV4-34	IGHJ4	IGHA1	CARGRGHSGYRFLYYCDSW	TGTGCGAGAGGCCGTGGACATAGTGGCTATAGATTCCTATACTACTGTGACTCTTGG	IGLV3-19	IGLJ2	IGLC2	CNSRDTSDNHRGVF	TGTAACTCCCGGGACACCAGTGATAACCATCGGGGGGTATTC	5
IGHV1-3	IGHJ6	IGHD	CARGRVTTLGWEDYYYYGMDVW	TGTGCGAGAGGGAGGGTAACTACCCTGGGATGGGAGGACTACTACTACTACGGTATGGACGTCTGG	IGKV2-28	IGKJ1	IGKC	CMQALQTPPTF	TGCATGCAAGCTCTACAAACTCCTCCGACGTTC	4
IGHV1-46	IGHJ3	IGHA1	CATRFSSTLDAFDIW	TGTGCGACTCGCTTTAGCAGCACCCTTGATGCCTTTGACATCTGG	IGKV3-11	IGKJ3	IGKC	CQQRRNWPPRITF	TGTCAGCAGCGTAGGAACTGGCCTCCGAGGATCACTTTC	4
IGHV1-46	IGHJ6	IGHM	CAREDGSGDYGMDVW	TGTGCGAGAGAGGATGGTTCAGGAGACTACGGTATGGACGTCTGG	IGKV3-11	IGKJ3	IGKC	CQQRSNWPAFTF	TGTCAGCAGCGTAGCAACTGGCCGGCATTCACTTTC	4
IGHV1-69D	IGHJ5	IGHM	CARDGNYGGLNWFDPW	TGTGCGAGAGATGGGAACTACGGTGGTCTCAACTGGTTCGACCCCTGG	IGKV3-15	IGKJ5	IGKC	CQQYNNWPPSTF	TGTCAGCAGTATAATAACTGGCCTCCGAGCACCTTC	4
IGHV3-11	IGHJ3	IGHM	CARDDWYNWNDGAAFDIW	TGTGCGAGAGACGACTGGTACAACTGGAACGACGGGGCTGCTTTTGATATCTGG	IGKV3-11	IGKJ1	IGKC	CQQRSNWPGTF	TGTCAGCAGCGTAGCAACTGGCCAGGGACGTTC	4
IGHV3-20	IGHJ3	IGHM	CARDLHKISPVGAFDIW	TGTGCGAGAGATCTACATAAAATTAGTCCCGTTGGTGCTTTTGATATCTGG	IGKV3-15	IGKJ4	IGKC	CQQYNNWPPLTF	TGTCAGCAGTATAATAACTGGCCTCCGCTCACTTTC	4
IGHV3-23	IGHJ4	IGHA1	CTKGEVRGMNTTPSQYW	TGTACTAAAGGAGAAGTAAGGGGGATGAATACAACTCCGTCGCAATACTGG	IGKV3-15	IGKJ1	IGKC	CQQYNNWPRTF	TGTCAGCAGTATAATAACTGGCCTCGGACATTC	4
IGHV3-23	IGHJ4	IGHM	CAKDRVSGGVMGASHYW	TGTGCGAAAGATCGCGTTTCCGGGGGGGTAATGGGAGCTTCCCACTACTGG	IGKV1D-39	IGKJ2	IGKC	CQQSYSSPQTF	TGTCAACAGAGTTACAGTAGCCCTCAGACTTTT	4
IGHV3-23	IGHJ4	IGHM	CAKEGYCSGGSCAGIDYW	TGTGCGAAAGAAGGATATTGTAGTGGTGGTAGCTGCGCGGGTATTGACTACTGG	IGKV3-11	IGKJ2	IGKC	CQQRSNWLYTF	TGTCAGCAGCGTAGCAACTGGCTGTACACTTTT	4
IGHV3-30	IGHJ6	IGHM	CVSAYYCSGGYCYSDLIGMDVW	TGTGTATCGGCATATTATTGTAGTGGTGGTTATTGCTACTCCGACTTAATTGGTATGGACGTCTGG	IGKV1D-17	IGKJ2	IGKC	CLQHNSYPYTF	TGTCTACAGCATAATAGTTACCCGTACACTTTT	4
IGHV3-33	IGHJ4	IGHM	CAEDSSGYPSALWYW	TGTGCGGAGGATAGTAGTGGTTATCCCAGTGCTTTGTGGTACTGG	IGKV1-33	IGKJ5	IGKC	CQQYDNPQITF	TGTCAACAGTATGATAATCCCCAGATCACCTTC	4
IGHV3-33	IGHJ6	IGHM	CAKSRFMVQGVIISGMDVW	TGTGCGAAAAGCCGATTCATGGTTCAGGGAGTTATTATATCCGGTATGGACGTCTGG	IGKV4-1	IGKJ2	IGKC	CQQYYSTPYTF	TGTCAGCAATATTATAGTACTCCGTACACTTTT	4
IGHV3-43	IGHJ4	IGHM	CAKDITEDSSGPFDYW	TGTGCAAAAGATATCACGGAAGATAGCAGTGGCCCTTTTGACTACTGG	IGKV1D-39	IGKJ2	IGKC	CQQSYSTPLYTF	TGTCAACAGAGTTACAGTACCCCTCTGTACACTTTT	4
IGHV3-48	IGHJ4	IGHM	CARERSSGGYEEW	TGTGCGAGAGAGCGAAGCAGTGGCGGCTACGAGGAGTGG	IGKV4-1	IGKJ4	IGKC	CQQYYSTPSTF	TGTCAGCAGTATTATAGTACTCCTTCCACTTTC	4
IGHV4-30-2	IGHJ5	IGHD	CARAGATGSGYPNWFDPW	TGTGCGAGAGCGGGGGCCACTGGTAGTGGTTATCCAAACTGGTTCGACCCCTGG	IGKV1D-39	IGKJ2	IGKC	CQQSYSTPYTF	TGTCAACAGAGTTACAGTACCCCGTACACTTTT	4
IGHV4-34	IGHJ4	IGHD	CALLDLLFLASSGYQPTPLTSW	TGTGCACTGCTGGACTTACTCTTTTTAGCCAGTAGTGGTTACCAACCGACCCCCCTTACGTCATGG	IGKV1D-39	IGKJ5	IGKC	CQQSYSTLRGPITF	TGTCAACAGAGTTACAGTACCCTCCGAGGCCCGATCACCTTC	4
IGHV4-34	IGHJ4	IGHD	CALLDLLFLASSGYQPTPLTSW	TGTGCACTGCTGGACTTACTCTTTTTAGCCAGTAGTGGTTACCAACCGACCCCCCTTACGTCATGG	IGKV3-20	IGKJ3	IGKC	CQQYGDSPQTF	TGTCAGCAATATGGTGACTCTCCTCAGACTTTC	4
IGHV4-34	IGHJ5	IGHM	CARAPRRDIHPSGWFDPW	TGTGCGAGAGCCCCGAGGAGAGATATTCACCCTTCAGGGTGGTTCGACCCCTGG	IGKV3-20	IGKJ4	IGKC	CQQYGSSPPLTF	TGTCAGCAGTATGGTAGCTCACCTCCGCTCACTTTC	4
IGHV4-34	IGHJ6	IGHM	CARGRYDFWSGWVYMDVW	TGTGCGAGAGGCCGTTACGATTTTTGGAGTGGGTGGGTCTACATGGACGTCTGG	IGKV1D-8	IGKJ1	IGKC	CQQYYSFPRTF	TGTCAACAGTATTATAGTTTCCCGCGGACGTTC	4
IGHV4-59	IGHJ5	IGHM	CARVPPSVDHWFDPW	TGTGCGAGAGTCCCCCCGTCGGTGGATCACTGGTTCGACCCCTGG	IGKV1D-39	IGKJ2	IGKC	CQQSYSTHYTF	TGTCAACAGAGTTACAGTACCCACTACACTTTT	4
IGHV7-4-1	IGHJ4	IGHM	CARDDSGSSWTIDYW	TGTGCGAGAGATGATAGTGGCAGCAGCTGGACAATTGACTACTGG	IGKV2-30	IGKJ2	IGKC	CMQGTHWLSYTF	TGCATGCAAGGTACACACTGGCTTTCGTACACTTTT	4
IGHV1-2	IGHJ2	IGHM	CARDPGYCTSSSCFSRGWCFDLW	TGTGCGAGAGATCCGGGCTACTGTACTAGTAGTAGTTGCTTTTCGAGGGGCTGGTGCTTCGATCTCTGG	IGLV2-8	IGLJ3	IGLC2	CASYAGANNCVF	TGCGCGTCGTATGCAGGCGCCAATAATTGTGTGTTC	4
IGHV1-2	IGHJ4	IGHM	CARHHPELSAAPNFDYW	TGTGCGAGACACCACCCTGAACTGTCAGCAGCTCCTAATTTTGACTACTGG	IGLV2-11	IGLJ1	IGLC1	CCSYAGSYTSYVF	TGCTGCTCATATGCAGGCAGCTACACTTCTTATGTCTTC	4
IGHV1-3	IGHJ6	IGHM	CAREEERITGGMDVW	TGTGCGAGAGAAGAGGAGAGAATTACTGGGGGTATGGACGTCTGG	IGLV3-25	IGLJ1	IGLC1	CQSADSSGTFYVF	TGTCAATCAGCAGACAGCAGTGGTACTTTTTATGTCTTC	4
IGHV2-26	IGHJ4	IGHM	CARTELTIFGVDLDYW	TGTGCACGGACCGAACTTACGATTTTTGGAGTGGATCTCGACTACTGG	IGLV6-57	IGLJ1	IGLC1	CQSYDSSNFYVF	TGTCAGTCTTATGATAGCAGCAATTTTTATGTCTTC	4
IGHV3-11	IGHJ4	IGHM	CARLASYDFWSGYCLDYW	TGTGCGAGACTAGCGAGTTACGATTTTTGGAGTGGTTATTGTCTTGACTACTGG	IGLV2-14	IGLJ2	IGLC2	CSSYTSSYVVF	TGCAGCTCATATACAAGCAGCTATGTGGTATTC	4
IGHV3-30	IGHJ6	IGHG1	CAKDPLTMGWDYYYGMDVW	TGTGCGAAAGATCCACTTACTATGGGGTGGGATTACTACTACGGGATGGACGTCTGG	IGLV3-21	IGLJ2	IGLC2	CQVWDSSSDGGVF	TGTCAGGTGTGGGATAGTAGTAGTGATGGGGGGGTATTC	4
IGHV3-33	IGHJ4	IGHA1	CATTNYDFWSGAFDYW	TGTGCGACCACAAATTACGATTTTTGGAGTGGTGCTTTTGACTATTGG	IGLV2-14	IGLJ1	IGLC1	CNSYTSSSTYVF	TGCAACTCATATACAAGCAGCAGCACTTATGTCTTC	4
IGHV3-33	IGHJ4	IGHG1	CAREFGRIGVADTKTYFDYW	TGTGCGAGAGAATTTGGTCGTATAGGAGTAGCTGATACAAAAACTTACTTTGACTACTGG	IGLV1-40	IGLJ3	IGLC2	CQSYDNRLRGWVF	TGCCAGTCCTATGACAACAGACTGCGTGGTTGGGTGTTC	4
IGHV3-33	IGHJ5	IGHA1	CARAIGVAGRNWFDPW	TGTGCGAGGGCAATAGGAGTGGCTGGTAGAAACTGGTTCGACCCCTGG	IGLV1-51	IGLJ3	IGLC2	CGTWDSSLNIWVF	TGCGGGACATGGGATAGCAGCCTGAATATTTGGGTGTTC	4
IGHV3-49	IGHJ4	IGHA1	CTPQRASNPYGVDYW	TGTACACCCCAGAGGGCGAGTAATCCTTACGGAGTTGACTATTGG	IGLV2-8	IGLJ2	IGLC2	CSSYAGSNNYVVF	TGCAGCTCATATGCAGGCAGCAACAATTATGTGGTATTC	4
IGHV3-7	IGHJ4	IGHM	CARTIVVVTAINDYFDYW	TGTGCGAGGACTATTGTGGTGGTGACTGCTATTAACGACTACTTTGACTACTGG	IGLV3-10	IGLJ3	IGLC2	CYSTDSSGNHSRVF	TGTTACTCAACAGACAGCAGTGGTAATCATAGCAGGGTGTTC	4
IGHV3-73	IGHJ3	IGHM	CTRSSSSSHDPSYAFDIW	TGTACTAGGTCAAGCAGCAGCTCCCACGACCCCTCGTATGCTTTTGATATCTGG	IGLV5-45	IGLJ3	IGLC2	CMIWHSSAWVF	TGTATGATTTGGCACAGCAGCGCTTGGGTGTTC	4
IGHV3-74	IGHJ4	IGHA1	CARDPRYSDGSGPGGDFW	TGTGCAAGGGATCCCCGTTATTCCGATGGCAGTGGTCCCGGCGGGGACTTCTGG	IGLV6-57	IGLJ3	IGLC2	CHSYANDNWVF	TGTCACTCTTATGCTAACGACAATTGGGTGTTC	4
IGHV4-39	IGHJ4	IGHA2	CARRMAHHDYFDFW	TGTGCGAGACGTATGGCACACCATGACTACTTTGACTTCTGG	IGLV1-51	IGLJ2	IGLC3	CGAWDTSLSIVIF	TGCGGTGCATGGGATACTAGTCTGAGTATTGTGATATTC	4
IGHV4-59	IGHJ6	IGHD	CARHRTVTTGRPPYGLDVW	TGTGCGAGACACCGGACGGTGACGACGGGAAGACCCCCTTACGGTCTGGACGTCTGG	IGLV1-44	IGLJ2	IGLC2	CAAWDDSLNALVF	TGTGCAGCATGGGATGACAGCCTGAATGCTCTGGTATTC	4
IGHV4/OR15-8	IGHJ3	IGHA1	CARNDQYDRSDAIPDVIDIW	TGCGCGAGAAATGATCAATATGATCGCAGTGACGCAATTCCGGACGTCATTGACATTTGG	IGLV3-1	IGLJ3	IGLC2	CQAWEYTIPRVF	TGTCAGGCGTGGGAATATACCATTCCTCGAGTTTTC	4
IGHV5-51	IGHJ4	IGHA1	CARHYYGPKEQFDYW	TGTGCGAGACATTACTATGGTCCTAAAGAACAGTTTGACTACTGG	IGLV1-47	IGLJ3	IGLC2	CAAWDDSLSAWVF	TGTGCAGCATGGGATGACAGCCTGAGTGCTTGGGTATTC	4
IGHV7-4-1	IGHJ6	IGHM	CAAGYCSGTNCYGAGAYYYYMDVW	TGTGCGGCAGGATATTGTAGTGGTACCAACTGCTATGGGGCGGGCGCCTACTATTATTATATGGACGTCTGG	IGLV1-44	IGLJ2	IGLC3	CAAWDDSLNGVVF	TGTGCAGCATGGGATGACAGCCTGAATGGCGTGGTATTC	4
IGHV1-3	IGHJ4	IGHM	CARDPGSSWWQLGNTGFDYW	TGTGCGAGAGATCCGGGATCTTCATGGTGGCAGCTGGGCAACACGGGGTTTGACTACTGG	IGKV3-20	IGKJ1	IGKC	CQQYGSF	TGTCAGCAGTATGGTAGCTTC	3
IGHV1-69D	IGHJ6	IGHM	CARGYSSSSLHYYYGMDVW	TGTGCGAGAGGGTATAGCAGCTCGTCCTTGCACTACTACTACGGTATGGACGTCTGG	IGKV1-5	IGKJ1	IGKC	CQQYNSYSPWTF	TGCCAACAGTATAATAGTTATTCTCCCTGGACGTTC	3
IGHV3-15	IGHJ4	IGHM	CTTEWYSSSWYPVYW	TGTACCACAGAATGGTATAGCAGCAGCTGGTACCCTGTCTACTGG	IGKV3-20	IGKJ1	IGKC	CQQYGSSPRTF	TGTCAGCAGTATGGTAGCTCACCTCGAACGTTC	3
IGHV3-15	IGHJ4	IGHM	CTTGTWTQLWLADVW	TGTACCACAGGAACGTGGACACAGCTGTGGTTAGCTGACGTCTGG	IGKV2-28	IGKJ1	IGKC	CMQPLQTPLTF	TGCATGCAACCTCTACAAACTCCTCTGACGTTC	3
IGHV3-23	IGHJ4	IGHM	CAKDTYFYGSGRYHGYW	TGTGCGAAAGATACATATTTCTACGGTTCGGGGAGGTACCATGGCTACTGG	IGKV2D-40	IGKJ5	IGKC	CMQRIEFPSITF	TGCATGCAACGTATAGAGTTTCCTTCGATCACCTTC	3
IGHV3-23	IGHJ4	IGHM	CAKGDILTQTHEIDYW	TGTGCGAAAGGGGATATTTTGACGCAAACGCATGAAATAGACTACTGG	IGKV1-33	IGKJ3	IGKC	CQQYDNLPLTF	TGTCAACAGTATGATAATCTCCCCCTCACTTTC	3
IGHV3-23	IGHJ5	IGHA2	CAKEDDGSTWGWLWFDPW	TGTGCGAAAGAAGATGACGGCAGCACCTGGGGGTGGCTCTGGTTCGACCCCTGG	IGKV1-5	IGKJ2	IGKC	CLQYNTYPYTF	TGCCTACAATATAATACTTACCCGTACACTTTT	3
IGHV3-30	IGHJ4	IGHD	CAKDRVVTPQYYFDYW	TGTGCGAAAGATCGCGTGGTTACCCCTCAGTACTACTTTGACTACTGG	IGKV1-8	IGKJ4	IGKC	CQQYYSYPLTF	TGTCAACAGTATTATAGTTACCCCCTCACTTTC	3
IGHV3-43	IGHJ4	IGHM	CAKDKRGGYSYGFDYW	TGTGCAAAAGATAAGAGAGGGGGATACAGCTATGGTTTTGACTACTGG	IGKV1D-39	IGKJ5	IGKC	CQQSYSTLRGPITF	TGTCAACAGAGTTACAGTACCCTCCGAGGCCCGATCACCTTC	3
IGHV3-43	IGHJ4	IGHM	CAKGTYYYDSSGYFDYW	TGTGCAAAAGGGACGTATTACTATGATAGTAGTGGTTATTTTGACTACTGG	IGKV3-15	IGKJ1	IGKC	CQQYNNWPPVTF	TGTCAGCAGTATAATAACTGGCCTCCGGTGACGTTC	3
IGHV3-48	IGHJ6	IGHA1	CARDRRTGTPYYYMDVW	TGTGCGAGAGATCGTCGAACTGGAACTCCCTATTACTACATGGACGTCTGG	IGKV1D-39	IGKJ1	IGKC	CQQTYSSPRTF	TGTCAACAGACTTACAGTTCCCCTCGGACGTTC	3
IGHV3-7	IGHJ5	IGHG2	CATDAGEGATW	TGTGCGACAGACGCCGGGGAGGGGGCGACCTGG	IGKV3-20	IGKJ2	IGKC	CQQYASAPDTF	TGTCAGCAGTATGCTAGCGCACCGGACACTTTT	3
IGHV4-34	IGHJ4	IGHM	CALLDLLFLASSGYQPTPLTSW	TGTGCACTGCTGGACTTACTCTTTTTAGCCAGTAGTGGTTACCAACCGACCCCCCTTACGTCATGG	IGKV1-5	IGKJ5	IGKC	CQQFSTYSVTF	TGCCAACAATTTAGTACTTATTCGGTCACCTTC	3
IGHV4-34	IGHJ4	IGHM	CARGLFERETYYYDSSGYYYFDYW	TGTGCGAGAGGCTTATTCGAGAGAGAGACGTATTACTATGATAGTAGTGGTTATTACTACTTTGACTACTGG	IGKV1-5	IGKJ2	IGKC	CQQYNSYSRTF	TGCCAACAGTATAATAGTTATTCTCGGACTTTT	3
IGHV2-5	IGHJ5	IGHM	CAHRQGGYSYGRTAFDPW	TGTGCACACAGACAGGGCGGATACAGCTATGGTCGGACTGCTTTCGACCCCTGG	IGLV3-21	IGLJ3	IGLC2	CQVWDSSSDHWVF	TGTCAGGTGTGGGATAGTAGTAGTGATCATTGGGTGTTC	3
IGHV3-11	IGHJ2	IGHA1	CAKMVTTSKVYWYFDLW	TGTGCGAAAATGGTGACTACGTCAAAGGTCTACTGGTACTTCGATCTCTGG	IGLV5-52	IGLJ2	IGLC3	CGTWHSNSKTVVF	TGTGGTACATGGCACAGCAACTCTAAGACTGTGGTATTC	3
IGHV3-21	IGHJ3	IGHM	CASRGLDAFDIW	TGTGCGAGTCGGGGCCTGGATGCTTTTGATATCTGG	IGLV1-51	IGLJ2	IGLC2	CGTWDSSLSVLVF	TGCGGAACATGGGATAGCAGCCTGAGTGTTTTGGTATTC	3
IGHV3-23	IGHJ4	IGHM	CAKRGVAGTSFYFDSW	TGTGCGAAAAGAGGTGTGGCTGGTACGTCGTTCTACTTTGACTCCTGG	IGLV2-14	IGLJ3	IGLC2	CSSYTSSSTRWVF	TGCAGCTCATATACAAGCAGCAGCACTCGTTGGGTGTTC	3
IGHV3-33	IGHJ4	IGHM	CASSLAAAGSAFDYW	TGTGCGAGTTCTTTAGCAGCAGCTGGTTCAGCCTTTGACTACTGG	IGLV1-51	IGLJ2	IGLC3	CGTWDSSLSAVVI	TGCGGAACATGGGATAGCAGCCTGAGTGCTGTGGTAATC	3
IGHV3-53	IGHJ4	IGHM	CASGRLGELSLFDYW	TGTGCGAGTGGCCGTTTGGGGGAGTTATCGTTATTTGACTACTGG	IGLV7-46	IGLJ2	IGLC2	CLLSYSGAVVF	TGCTTGCTCTCCTATAGTGGTGCTGTGGTATTC	3
IGHV4-39	IGHJ4	IGHM	CARRSGSLTFDYW	TGTGCGAGACGTTCGGGGAGTTTGACCTTTGACTACTGG	IGLV2-14	IGLJ2	IGLC2	CSSYTSSSTVVF	TGCAGCTCATATACAAGCAGCAGCACCGTGGTATTC	3
IGHV4-59	IGHJ4	IGHA1	CARGLPYASGTYCDIW	TGTGCGAGAGGGTTGCCGTATGCTTCGGGGACTTACTGTGACATCTGG	IGLV3-1	IGLJ1	IGLC1	CQAWDSNSYVF	TGTCAGGCGTGGGACAGCAACTCTTATGTCTTC	3
IGHV1-24	IGHJ5	IGHM	CATGQGVGALDPW	TGTGCAACAGGGCAGGGAGTGGGAGCCCTCGACCCCTGG	IGKV1D-39	IGKJ2	IGKC	CQQSYNLPHTF	TGTCAACAGAGTTACAATCTCCCTCACACTTTT	2
IGHV3-23	IGHJ4	IGHG2	CAKGPDESSGYYIDYW	TGTGCGAAAGGCCCGGATGAAAGTAGTGGCTATTACATTGACTACTGG	IGKV4-1	IGKJ4	IGKC	CQQYYSAPHTF	TGTCAGCAATATTATAGTGCTCCTCACACTTTC	2
IGHV3-33	IGHJ4	IGHG1	CARIGRNDQLLVHFDYW	TGTGCGAGAATCGGGCGGAATGACCAACTATTAGTCCACTTTGACTACTGG	IGKV2-24	IGKJ2	IGKC	CAQATRLPYTF	TGCGCGCAGGCTACACGACTCCCGTACACTTTT	2
IGHV3-43	IGHJ4	IGHD	CAKDKRGGYSYGFDYW	TGTGCAAAAGATAAGAGAGGGGGATACAGCTATGGTTTTGACTACTGG	IGKV4-1	IGKJ1	IGKC	CQQYYSTPWTF	TGTCAGCAATATTATAGTACTCCCTGGACGTTC	2
IGHV3-48	IGHJ6	IGHA1	CARDRRTGTPYYYMDVW	TGTGCGAGAGATCGTCGAACTGGAACTCCCTATTACTACATGGACGTCTGG	IGKV1D-8	IGKJ2	IGKC	CQQYYSFPYTF	TGTCAACAGTATTATAGTTTCCCTTACACTTTT	2
IGHV4-59	IGHJ4	IGHM	CARGHSRVTIGYW	TGTGCGAGAGGGCATTCAAGGGTGACTATAGGCTACTGG	IGKV1-9	IGKJ1	IGKC	CQQLNSYPPTF	TGTCAACAACTTAATAGTTACCCTCCGACGTTC	2
IGHV1-46	IGHJ5	IGHM	CTRAKQQLVRTGWFDPW	TGTACTAGAGCGAAACAGCAGCTCGTCCGGACGGGCTGGTTCGACCCCTGG	IGLV1-44	IGLJ2	IGLC2	CAAWDDSLNGHLVF	TGTGCAGCATGGGATGACAGCCTCAATGGCCATCTGGTTTTC	2
IGHV3-23	IGHJ3	IGHG1	CAKGIWGSYRDAFDIW	TGTGCGAAAGGCATTTGGGGGAGTTATCGTGATGCTTTTGATATCTGG	IGLV1-51	IGLJ2	IGLC3	CGTWDSSLSAGVF	TGCGGAACATGGGATAGCAGCCTGAGTGCTGGGGTATTC	2
IGHV3-33	IGHJ3	IGHM	CVGERDGFDIW	TGTGTGGGAGAACGTGATGGTTTTGATATCTGG	IGLV3-25	IGLJ2	IGLC2	CQSADSTGNYVVF	TGTCAATCGGCTGACAGCACTGGTAATTATGTGGTGTTC	2
IGHV4-59	IGHJ3	IGHM	CARDRGYMEAFDIW	TGTGCGAGAGATAGAGGCTACATGGAGGCCTTTGATATCTGG	IGLV2-14	IGLJ2	IGLC2	CSSSASSSTPVVF	TGCAGCTCATCTGCAAGCAGTAGCACTCCCGTGGTATTC	2
IGHV4-59	IGHJ4	IGHD	CARYSSSRIYFDSW	TGTGCGAGGTATAGCAGCAGCCGAATCTACTTTGACTCCTGG	IGLV8-61	IGLJ3	IGLC2	CVLYMGSGIWVF	TGTGTGCTGTATATGGGTAGTGGCATTTGGGTGTTC	2
IGHV4-59	IGHJ4	IGHM	CARYSSSRIYFDSW	TGTGCGAGGTATAGCAGCAGCCGAATCTACTTTGACTCCTGG	IGLV8-61	IGLJ3	IGLC2	CVLYMGSGIWVF	TGTGTGCTGTATATGGGTAGTGGCATTTGGGTGTTC	2
IGHV1-3	IGHJ4	IGHD	CARDPGSSWWQLGNTGFDYW	TGTGCGAGAGATCCGGGATCTTCATGGTGGCAGCTGGGCAACACGGGGTTTGACTACTGG	IGKV3-20	IGKJ1	IGKC	CQQYGSF	TGTCAGCAGTATGGTAGCTTC	1
IGHV1-46	IGHJ5	IGHM	CTRAKQQLVRTGWFDPW	TGTACTAGAGCGAAACAGCAGCTCGTCCGGACGGGCTGGTTCGACCCCTGG	IGKV1-33	IGKJ4	IGKC	CQEYDNLPRVTF	TGTCAAGAGTATGATAATCTCCCTCGGGTCACTTTC	1
IGHV1-46	IGHJ5	IGHM	CTRAKQQLVRTGWFDPW	TGTACTAGAGCGAAACAGCAGCTCGTCCGGACGGGCTGGTTCGACCCCTGG	IGKV1D-39	IGKJ1	IGKC	CQQSYSTSWAF	TGTCAACAGAGTTACAGTACCTCGTGGGCGTTC	1
IGHV3-11	IGHJ4	IGHG1	CVRAGYYNHPFDYW	TGTGTGAGAGCTGGTTATTACAACCACCCCTTTGACTACTGG	IGKV4-1	IGKJ1	IGKC	CQQYHTIPWTF	TGCCAGCAATATCATACTATCCCGTGGACGTTC	1
IGHV3-15	IGHJ5	IGHA1	CATGGHYHGTW	TGTGCCACAGGGGGGCATTATCATGGTACCTGG	IGKV1D-39	IGKJ2	IGKC	CQQSYSTPQTF	TGTCAACAGAGTTACAGTACCCCTCAAACTTTT	1
IGHV3-23	IGHJ2	IGHA1	CAKEPSIVGWYFDLW	TGTGCGAAAGAGCCGAGTATAGTAGGCTGGTACTTCGATCTCTGG	IGKV1D-39	IGKJ1	IGKC	CQQTYSSPRTF	TGTCAACAGACTTACAGTTCCCCTCGGACGTTC	1
IGHV3-33	IGHJ3	IGHM	CARQQDTAMVHWAFDIW	TGTGCGAGACAACAGGATACAGCTATGGTCCACTGGGCTTTTGATATCTGG	IGKV1-33	IGKJ3	IGKC	CQQYDNLPLTF	TGTCAACAGTATGATAATCTCCCCCTCACTTTC	1
IGHV3-33	IGHJ6	IGHD	CARDRITMVRGGSNSRYYYYYGMDVW	TGTGCGAGAGACCGAATTACTATGGTTCGGGGAGGATCTAACTCTCGTTACTACTACTACTACGGTATGGACGTCTGG	IGKV1-5	IGKJ2	IGKC	CQQYNSF	TGCCAACAGTATAATAGTTTT	1
IGHV3-43	IGHJ4	IGHD	CAKGTYYYDSSGYFDYW	TGTGCAAAAGGGACGTATTACTATGATAGTAGTGGTTATTTTGACTACTGG	IGKV3-15	IGKJ1	IGKC	CQQYNNWPPVTF	TGTCAGCAGTATAATAACTGGCCTCCGGTGACGTTC	1
IGHV3-43	IGHJ4	IGHG1	CVKDGGHNGDFDCW	TGTGTAAAAGATGGAGGGCACAATGGTGATTTTGACTGCTGG	IGKV3-15	IGKJ4	IGKC	CQQYNKWPLTF	TGTCAGCAGTATAATAAGTGGCCCCTCACTTTC	1
IGHV3-43	IGHJ4	IGHM	CAKDKRGGYSYGFDYW	TGTGCAAAAGATAAGAGAGGGGGATACAGCTATGGTTTTGACTACTGG	IGKV1-5	IGKJ5	IGKC	CQQFSTYSVTF	TGCCAACAATTTAGTACTTATTCGGTCACCTTC	1
IGHV3-43	IGHJ6	IGHG2	CVKDIYGAQDYVWGSERGGLWGSYRGGVEIRYGLDVW	TGTGTAAAAGATATATACGGGGCTCAGGATTATGTTTGGGGGAGTGAGCGGGGCGGGCTTTGGGGGAGTTACCGTGGCGGGGTCGAAATCCGCTACGGTTTGGACGTCTGG	IGKV2D-29	IGKJ2	IGKC	CMQGLQLPPTF	TGCATGCAAGGTCTACAGCTTCCTCCCACTTTT	1
IGHV3-48	IGHJ6	IGHA1	CARDRRTGTPYYYMDVW	TGTGCGAGAGATCGTCGAACTGGAACTCCCTATTACTACATGGACGTCTGG	IGKV1-39	IGKJ3	IGKC	CQQYYSYLFTF	TGCCAACAATATTACAGTTATCTATTCACTTTC	1
IGHV3-48	IGHJ6	IGHA1	CARDRRTGTPYYYMDVW	TGTGCGAGAGATCGTCGAACTGGAACTCCCTATTACTACATGGACGTCTGG	IGKV1-5	IGKJ3	IGKC	CQQYYSYLFTF	TGCCAACAATATTACAGTTATCTATTCACTTTC	1
IGHV3-7	IGHJ4	IGHA1	CARAPWGIPDVSTRILTYYFDLW	TGTGCGAGAGCCCCTTGGGGTATTCCAGATGTCTCAACTCGTATCTTGACATACTACTTTGACCTCTGG	IGKV3-20	IGKJ4	IGKC	CQQYGSLPLTF	TGTCAGCAGTATGGTAGCTTACCGCTCACTTTC	1
IGHV3-7	IGHJ4	IGHM	CARDRDFWSGYEFKYW	TGTGCGAGAGATCGCGATTTTTGGAGTGGTTATGAGTTTAAGTACTGG	IGKV1D-39	IGKJ3	IGKC	CQQSYSTPFTF	TGTCAACAGAGTTACAGTACCCCATTCACTTTC	1
IGHV3-7	IGHJ4	IGHM	CARDSQRVWGYW	TGTGCGAGAGATAGTCAGCGGGTCTGGGGCTACTGG	IGKV1D-39	IGKJ1	IGKC	CQQSYSTPRTF	TGTCAACAGAGTTACAGTACCCCTCGGACGTTC	1
IGHV3-7	IGHJ4	IGHM	CASEGGSSLVRDPYFDYW	TGTGCGAGCGAGGGAGGCTCAAGTCTAGTGAGGGACCCCTACTTTGACTACTGG	IGKV1D-13	IGKJ2	IGKC	CQQYYSTPLTF	TGTCAACAATATTATAGTACCCCTCTCACTTTT	1
IGHV4-31	IGHJ6	IGHD	CARGFGDSSGYYHYYYYYGMDVW	TGTGCGAGAGGTTTCGGCGATAGTAGTGGTTATTACCATTACTACTACTACTACGGTATGGACGTCTGG	IGKV1-33	IGKJ4	IGKC	CQEYDNLPRVTF	TGTCAAGAGTATGATAATCTCCCTCGGGTCACTTTC	1
IGHV4-34	IGHJ4	IGHA1	CARGRGHSGYRFLYYCDSW	TGTGCGAGAGGCCGTGGACATAGTGGCTATAGATTCCTATACTACTGTGACTCTTGG	IGKV3D-15	IGKJ3	IGKC	CQQYNNWPGITF	TGTCAGCAGTATAATAACTGGCCGGGGATCACTTTC	1
IGHV4-34	IGHJ4	IGHD	CARGLFERETYYYDSSGYYYFDYW	TGTGCGAGAGGCTTATTCGAGAGAGAGACGTATTACTATGATAGTAGTGGTTATTACTACTTTGACTACTGG	IGKV1-5	IGKJ2	IGKC	CQQYNSYSRTF	TGCCAACAGTATAATAGTTATTCTCGGACTTTT	1
IGHV4-34	IGHJ4	IGHM	CARGVMAPNW	TGTGCGAGAGGGGTCATGGCCCCAAACTGG	IGKV1-8	IGKJ1	IGKC	CQQYYSYPRTF	TGTCAACAGTATTATAGTTACCCTCGGACGTTC	1
IGHV4-34	IGHJ6	IGHA1	CARTVVPSPIPARRKGYYYYMDVW	TGTGCGAGGACCGTAGTCCCTTCTCCGATCCCCGCGCGGCGGAAGGGCTACTATTACTACATGGACGTCTGG	IGKV1-33	IGKJ4	IGKC	CQEYDNLPRVTF	TGTCAAGAGTATGATAATCTCCCTCGGGTCACTTTC	1
IGHV4-4	IGHJ3	IGHG1	CARDQTTVTALAFDIW	TGTGCGAGAGACCAGACTACGGTGACTGCCTTAGCGTTTGATATCTGG	IGKV4-1	IGKJ1	IGKC	CQQYYSTPWTF	TGTCAGCAATATTATAGTACTCCCTGGACGTTC	1
IGHV4-59	IGHJ2	IGHA1	CVRGPDYDLW	TGTGTGAGAGGGCCGGACTACGATCTCTGG	IGKV1-5	IGKJ1	IGKC	CQQYNSYFLTF	TGCCAACAGTATAATAGTTATTTCTTGACGTTC	1
IGHV4-59	IGHJ2	IGHA1	CVRGPDYDLW	TGTGTGAGAGGGCCGGACTACGATCTCTGG	IGKV3-20	IGKJ1	IGKC	CQQYAQSPGTF	TGTCAGCAGTACGCGCAATCACCGGGGACGTTC	1
IGHV4-59	IGHJ3	IGHA1	CARGFSYSGTYYGAFDFW	TGTGCGAGAGGGTTCTCGTATAGTGGGACTTACTACGGGGCTTTTGATTTCTGG	IGKV3-15	IGKJ1	IGKC	CQQYSNWPRTF	TGTCAGCAGTATAGTAACTGGCCTCGGACGTTC	1
IGHV4-59	IGHJ3	IGHM	CARDMGGQSSETYYYDSSGYYKGAFDIW	TGTGCGAGAGATATGGGGGGGCAGTCTTCTGAAACGTATTACTATGATAGTAGTGGTTATTACAAGGGCGCTTTTGATATCTGG	IGKV1-5	IGKJ1	IGKC	CQQYNSYSRTF	TGCCAACAGTATAATAGTTATTCACGGACGTTC	1
IGHV5-10-1	IGHJ4	IGHA1	CAREVEGYDYLEYW	TGTGCGAGGGAGGTCGAGGGCTACGACTATTTGGAATACTGG	IGKV3-15	IGKJ3	IGKC	CQQYNNWPGITF	TGTCAGCAGTATAATAACTGGCCGGGGATCACTTTC	1
IGHV2-70	IGHJ4	IGHM	CVRNTRVSEGVYFDSW	TGTGTACGGAATACCAGAGTCAGTGAGGGGGTCTATTTTGATTCCTGG	IGLV1-44	IGLJ2	IGLC2	CAAWDGSLNGLVF	TGTGCAGCATGGGACGGCAGCCTGAATGGCCTCGTATTC	1
IGHV3-21	IGHJ4	IGHA2	CARGYDSSGTMEYW	TGTGCGAGAGGCTATGATAGTAGTGGAACCATGGAATACTGG	IGLV1-44	IGLJ2	IGLC2	CAEWDDRLDGVVF	TGTGCAGAATGGGATGACAGACTGGATGGCGTGGTATTC	1
IGHV3-33	IGHJ4	IGHM	CASSLAAAGSAFDYW	TGTGCGAGTTCTTTAGCAGCAGCTGGTTCAGCCTTTGACTACTGG	IGLV1-51	IGLJ2	IGLC2	CGTWDSSLSAVVI	TGCGGAACATGGGATAGCAGCCTGAGTGCTGTGGTAATC	1
IGHV3-53	IGHJ4	IGHM	CASGRLGELSLFDYW	TGTGCGAGTGGCCGTTTGGGGGAGTTATCGTTATTTGACTACTGG	IGLV7-46	IGLJ2	IGLC3	CLLSYSGAVVF	TGCTTGCTCTCCTATAGTGGTGCTGTGGTATTC	1
IGHV3-7	IGHJ4	IGHG2	CARDYGFAAEHW	TGTGCGAGAGATTATGGCTTTGCAGCAGAACATTGG	IGLV2-8	IGLJ3	IGLC3	CSSGATINDFRVF	TGCAGCTCAGGTGCAACCATCAACGATTTCAGGGTTTTC	1
IGHV4-34	IGHJ6	IGHA1	CARTVVPSPIPARRKGYYYYMDVW	TGTGCGAGGACCGTAGTCCCTTCTCCGATCCCCGCGCGGCGGAAGGGCTACTATTACTACATGGACGTCTGG	IGLV2-14	IGLJ3	IGLC2	CSSYTSAVTRLF	TGCAGCTCATATACAAGCGCCGTCACTAGACTTTTC	1
IGHV4-39	IGHJ4	IGHD	CARRSGSLTFDYW	TGTGCGAGACGTTCGGGGAGTTTGACCTTTGACTACTGG	IGLV2-14	IGLJ2	IGLC2	CSSYTSSSTVVF	TGCAGCTCATATACAAGCAGCAGCACCGTGGTATTC	1
IGHV4-59	IGHJ5	IGHM	CARGPVLGGSGRWKFDSW	TGTGCGAGAGGACCTGTCTTGGGTGGTTCGGGGAGGTGGAAATTTGATTCCTGG	IGLV2-8	IGLJ2	IGLC2	CSSYAGSNTVVF	TGTAGCTCATATGCAGGCAGCAACACTGTGGTATTC	1
IGHV5-51	IGHJ5	IGHG2	CARLRSDCSRSSCYLWEFVDPW	TGTGCGAGATTGCGTAGCGATTGTAGTAGAAGCAGTTGCTACTTATGGGAATTTGTCGACCCCTGG	IGLV2-8	IGLJ3	IGLC2	CCSYAGDENLGVF	TGCTGTTCATATGCCGGCGACGAGAATTTAGGTGTGTTC	1

## Sheet: ERS
Early recovery stage (ERS) clonotypes
HC_v_gene	HC_j_gene	HC_c_gene	HC_cdr3	HC_cdr3_nt	LC_v_gene	LC_j_gene	LC_c_gene	LC_cdr3	LC_cdr3_nt	n
IGHV3-7	IGHJ6	IGHA1	CARDRMVRGGMVVYLYYGLDVW	TGTGCGAGAGATCGGATGGTTCGGGGAGGCATGGTTGTCTACTTATATTACGGATTGGACGTCTGG	IGKV1-17	IGKJ1	IGKC	CLQHNTYPWTF	TGTCTACAACATAATACTTACCCTTGGACGTTC	362
IGHV3-23	IGHJ4	IGHG2	CASDDRTTYSDNSGYSNFDYW	TGTGCGTCCGATGATCGAACGACTTACTCTGATAATAGTGGTTATTCTAACTTTGACTACTGG	IGLV1-44	IGLJ3	IGLC2	CATWDDSLKGPVF	TGTGCAACATGGGATGACAGCCTCAAGGGTCCGGTGTTC	238
IGHV5-51	IGHJ4	IGHA1	CARLLPLEGPAAPNFDYW	TGTGCGAGACTTCTTCCACTGGAGGGGCCAGCTGCCCCCAACTTTGACTACTGG	IGLV2-8	IGLJ2	IGLC2	CSSYADTNNFGVF	TGCAGTTCCTATGCAGACACCAACAATTTCGGGGTATTC	126
IGHV3-49	IGHJ4	IGHG2	CTRGDSDSYYDFSAYW	TGTACTAGAGGTGATAGTGACAGCTACTACGACTTCTCTGCCTATTGG	IGKV3-11	IGKJ1	IGKC	CQQRAKWPPTF	TGTCAGCAGCGTGCCAAGTGGCCTCCAACGTTC	105
IGHV3-30	IGHJ4	IGHG2	CARGCEGAPFCYYTDYW	TGTGCGAGAGGCTGTGAGGGTGCTCCTTTCTGCTACTACACCGACTACTGG	IGKV4-1	IGKJ4	IGKC	CQQCHSAPLTF	TGTCAACAATGTCATTCTGCTCCGCTCACTTTC	62
IGHV3-15	IGHJ4	IGHG1	CSTDGLTLATYCGGDNCYWTIYW	TGTTCTACAGATGGCCTAACCCTGGCTACATATTGTGGTGGTGATAATTGCTACTGGACTATCTACTGG	IGLV3-10	IGLJ3	IGLC2	CYSRDTTGNLRVF	TGTTACTCTAGAGACACCACTGGTAATCTTCGGGTGTTC	62
IGHV3-23	IGHJ4	IGHA2	CGKDPNGNYVLGSSDYW	TGTGGGAAAGATCCTAATGGGAACTATGTTTTGGGGTCCTCCGACTACTGG	IGKV3-15	IGKJ5	IGKC	CQQYFKWPITF	TGTCAGCAATATTTTAAGTGGCCCATCACCTTC	20
IGHV4-59	IGHJ4	IGHG2	CARGGDSSKFFDYW	TGTGCGCGAGGAGGAGACAGCTCTAAGTTCTTTGACTACTGG	IGKV4-1	IGKJ1	IGKC	CQQYLTAHPSF	TGTCAGCAATATTTGACAGCGCATCCGTCCTTC	12
IGHV1-8	IGHJ6	IGHG2	CARVRGHSDPGGMDVW	TGTGCGAGAGTCCGTGGACATAGTGACCCGGGCGGGATGGACGTCTGG	IGLV1-47	IGLJ2	IGLC2	CASWNDDRNPHVLF	TGTGCTTCATGGAATGACGACCGGAATCCTCATGTGCTATTC	12
IGHV4-34	IGHJ1	IGHA1	CARGQLQQWPVGAYW	TGTGCGAGAGGCCAACTCCAACAGTGGCCTGTCGGGGCCTACTGG	IGKV3-20	IGKJ1	IGKC	CQFYATTPRMF	TGTCAATTTTATGCGACTACACCTCGGATGTTC	10
IGHV4-39	IGHJ5	IGHA1	CATEGTTYDDFWGGQPRLNNWFDPW	TGTGCGACCGAAGGAACTACATATGACGATTTTTGGGGTGGACAACCCCGTCTTAACAACTGGTTCGACCCCTGG	IGKV3-11	IGKJ5	IGKC	CQQRSKWPITF	TGTCAGCAGCGTAGCAAGTGGCCGATCACCTTC	10
IGHV3-20	IGHJ4	IGHA1	CVKHRYSTADRSYFDSW	TGTGTGAAACATCGATATTCCACTGCAGATCGATCCTACTTTGACTCCTGG	IGLV3-1	IGLJ1	IGLC1	CQVWDRDSNSYVF	TGTCAGGTGTGGGACAGGGACAGCAATTCTTATGTCTTC	10
IGHV3-21	IGHJ3	IGHA2	CARDDEKRGFTFGHFIDNENTFDVW	TGTGCGAGAGATGACGAAAAGAGGGGTTTTACTTTTGGCCACTTTATCGACAACGAGAATACTTTTGATGTCTGG	IGLV3-27	IGLJ2	IGLC2	CFCASGSDVKVF	TGTTTTTGTGCGTCTGGCAGCGATGTCAAGGTCTTC	10
IGHV1-18	IGHJ4	IGHA1	CGRELSNYDSNGDYWPYYFDYW	TGTGGGAGAGAATTAAGTAATTATGATTCAAATGGTGATTACTGGCCATACTACTTTGACTATTGG	IGKV1D-13	IGKJ4	IGKC	CQQFHDFPLTF	TGTCAACAGTTTCATGATTTTCCTCTCACTTTC	4
IGHV1-46	IGHJ4	IGHM	CARVGRIGGGSFDYW	TGTGCGAGAGTGGGTCGTATAGGGGGTGGCTCTTTTGACTACTGG	IGKV1D-39	IGKJ3	IGKC	CQQSYSTPFTF	TGTCAACAGAGTTACAGTACCCCATTCACTTTC	4
IGHV1-69D	IGHJ3	IGHM	CARHSRPIIAAAGILPNDAFDIW	TGTGCGAGACATTCTCGCCCCATTATAGCAGCAGCTGGTATCCTCCCAAATGATGCTTTTGATATCTGG	IGKV1-5	IGKJ1	IGKC	CQQYNSYFPTF	TGCCAACAGTATAATAGTTATTTCCCGACGTTC	4
IGHV3-15	IGHJ1	IGHA2	CTTDRVGANCGDCYQFQHW	TGTACCACAGATCGCGTGGGGGCAAATTGTGGTGACTGTTACCAGTTCCAGCACTGG	IGKV4-1	IGKJ1	IGKC	CQQYHTVPRTF	TGTCAGCAGTATCATACTGTTCCCCGGACGTTC	4
IGHV3-15	IGHJ3	IGHG2	CVTGQPRISGWWGAYDMW	TGTGTCACAGGGCAGCCCAGAATCAGTGGCTGGTGGGGTGCTTATGATATGTGG	IGKV1-5	IGKJ1	IGKC	CQQYYSYRGF	TGCCAGCAGTATTATAGTTACCGGGGATTC	4
IGHV3-21	IGHJ4	IGHG1	CVRVFQKQSLPAFW	TGTGTGAGAGTTTTTCAGAAGCAGTCCCTTCCTGCGTTTTGG	IGKV1-5	IGKJ1	IGKC	CQQYETYSWTF	TGCCAGCAGTATGAGACTTACTCGTGGACGTTC	4
IGHV3-23	IGHJ4	IGHA1	CAKDRGLTGRYYWWYYFDSW	TGTGCGAAAGATCGCGGCCTTACCGGACGCTACTACTGGTGGTACTACTTTGACTCCTGG	IGKV1D-13	IGKJ2	IGKC	CQQVTSYRQGCTF	TGTCAACAGGTCACTAGTTATCGTCAGGGGTGCACTTTT	4
IGHV3-23	IGHJ4	IGHA2	CAKGGRDGGGPYTYFDYW	TGTGCGAAGGGCGGGCGAGACGGTGGGGGTCCCTACACCTACTTTGACTACTGG	IGKV1-5	IGKJ1	IGKC	CQQYTTYSRTF	TGCCAACAGTATACTACTTATTCTCGAACGTTC	4
IGHV3-23	IGHJ4	IGHM	CAKDIRYSSSWAELFDYW	TGTGCGAAAGATATTCGGTATAGCAGCAGCTGGGCCGAACTCTTTGACTACTGG	IGKV3-20	IGKJ4	IGKC	CQQYGSSPLTF	TGTCAGCAGTATGGTAGCTCACCTCTCACTTTC	4
IGHV3-23	IGHJ4	IGHM	CARNLYDMR	TGTGCGAGAAACCTCTACGATATGCGG	IGKV1-5	IGKJ4	IGKC	CQQYETYPLTF	TGCCAGCAGTATGAAACTTACCCGCTCACTTTC	4
IGHV3-23	IGHJ5	IGHA1	CVPRYTNHWFDNW	TGTGTCCCTCGCTATACTAACCATTGGTTTGACAACTGG	IGKV3-11	IGKJ4	IGKC	CHQRANFPLTF	TGTCACCAGCGTGCCAACTTTCCGCTCACTTTC	4
IGHV3-23	IGHJ5	IGHG2	CAMPPHGYVSNWYTYWFDFW	TGTGCGATGCCCCCCCACGGATATGTCAGTAACTGGTACACCTACTGGTTTGACTTCTGG	IGKV2D-29	IGKJ1	IGKC	CMQGIHLWTF	TGCATGCAAGGTATACACCTTTGGACGTTC	4
IGHV3-30	IGHJ4	IGHG1	CARGCEGAPFCYYTDYW	TGTGCGAGAGGCTGTGAGGGTGCTCCTTTCTGCTACTACACCGACTACTGG	IGKV4-1	IGKJ4	IGKC	CQQCHSAPLTF	TGTCAACAATGTCATTCTGCTCCGCTCACTTTC	4
IGHV3-33	IGHJ4	IGHM	CARDGVVVTAISYRFDYW	TGTGCGAGAGATGGGGTGGTGGTGACTGCTATTAGTTACCGCTTTGACTACTGG	IGKV1-33	IGKJ5	IGKC	CQQYDNLPITF	TGTCAACAGTATGATAATCTCCCCATCACCTTC	4
IGHV3-33	IGHJ6	IGHA2	CAGAAYSSGWSDYYYYGMDVW	TGTGCGGGAGCCGCGTATAGCAGTGGGTGGTCCGACTACTACTACTACGGTATGGACGTCTGG	IGKV2-28	IGKJ2	IGKC	CMRALQTPYTF	TGCATGCGAGCTCTACAAACTCCGTACACTTTT	4
IGHV3-33	IGHJ6	IGHM	CAKDIGIAAASGMDVW	TGTGCGAAAGATATCGGTATAGCAGCAGCTAGTGGTATGGACGTCTGG	IGKV1-8	IGKJ2	IGKC	CQQYYSYPPYTF	TGTCAACAGTATTATAGTTACCCACCCTACACTTTT	4
IGHV3-43	IGHJ4	IGHA2	CAKDYCSGVSCYNPYFGYW	TGTGCAAAAGATTATTGTAGTGGTGTTAGCTGTTACAACCCTTACTTTGGCTACTGG	IGKV3-11	IGKJ2	IGKC	CQQRSTWPRYTF	TGTCAGCAGCGTAGCACGTGGCCTCGGTACACTTTT	4
IGHV3-43	IGHJ6	IGHA1	CAKDRVGTPFTYGMDVW	TGTGCAAAAGATAGAGTCGGAACGCCCTTTACCTACGGTATGGACGTCTGG	IGKV1-33	IGKJ4	IGKC	CQQYDILLTF	TGTCAACAGTATGATATTCTCCTCACTTTC	4
IGHV3-48	IGHJ4	IGHM	CASPSHYDSSGYYYGYW	TGTGCGAGCCCCTCCCACTATGATAGTAGTGGTTATTACTATGGCTACTGG	IGKV1D-13	IGKJ4	IGKC	CQQYYSTPLTF	TGTCAACAGTATTATAGTACCCCGCTCACTTTC	4
IGHV3-48	IGHJ6	IGHM	CARGGYCSSTSCYTGGDYYYYGMDVW	TGTGCGAGAGGGGGATATTGTAGTAGTACCAGCTGCTATACCGGGGGCGACTACTACTACTACGGTATGGACGTCTGG	IGKV1D-39	IGKJ5	IGKC	CQQSYSTPITF	TGTCAACAGAGTTACAGTACCCCGATCACCTTC	4
IGHV3-49	IGHJ3	IGHG1	CTKDRHGEFGEDW	TGTACTAAAGATCGCCACGGAGAATTCGGCGAAGACTGG	IGKV4-1	IGKJ1	IGKC	CQQYYTTPWTF	TGTCAGCAGTATTATACTACTCCGTGGACGTTC	4
IGHV3-53	IGHJ4	IGHM	CAKKWSSSWPCLDYW	TGTGCGAAAAAGTGGAGCAGCAGCTGGCCCTGCCTTGACTACTGG	IGKV3-20	IGKJ2	IGKC	CQQYGTSLYTF	TGTCAGCAGTATGGTACCTCATTGTACACTTTT	4
IGHV3-74	IGHJ3	IGHA2	CARSHYVGSESYRDALDIW	TGTGCTAGGTCTCATTATGTAGGTTCGGAGAGTTATAGGGATGCGCTTGATATCTGG	IGKV2-30	IGKJ5	IGKC	CMQGTHWPTF	TGCATGCAAGGTACACACTGGCCCACCTTC	4
IGHV4-30-2	IGHJ4	IGHA2	CARGRMFSPITGRPGYFFDYW	TGTGCGAGAGGGAGGATGTTCAGTCCTATAACGGGTCGGCCCGGATACTTCTTTGACTACTGG	IGKV3-20	IGKJ2	IGKC	CQHYRNTPLLYTF	TGTCAGCACTATAGAAATACACCTCTGCTGTACACTTTT	4
IGHV4-34	IGHJ4	IGHA1	CARGQHQEWPVGDYW	TGTGCGAGAGGCCAACACCAAGAGTGGCCTGTCGGGGACTACTGG	IGKV3-20	IGKJ1	IGKC	CQYYGTPPRMF	TGTCAGTACTATGGGACCCCACCTCGGATGTTC	4
IGHV4-34	IGHJ4	IGHA1	CSRGQHEEWPVGDYW	TGTTCGAGAGGCCAACACGAAGAATGGCCTGTCGGGGACTACTGG	IGKV3-20	IGKJ1	IGKC	CQYYGTPPRMF	TGTCAATACTATGGGACCCCACCTCGGATGTTC	4
IGHV4-34	IGHJ4	IGHM	CARGYSIAVAGTGGDFDYW	TGTGCGAGAGGCTATTCCATAGCAGTGGCTGGTACGGGTGGTGACTTTGACTACTGG	IGKV1-5	IGKJ1	IGKC	CQQYNSYPRTF	TGCCAACAGTATAATAGTTATCCAAGGACGTTC	4
IGHV4-34	IGHJ5	IGHM	CARVVVPAAMARGFDPW	TGTGCGAGAGTAGTAGTACCAGCTGCTATGGCTCGTGGGTTCGACCCCTGG	IGKV1-5	IGKJ1	IGKC	CQQYNSYPRTF	TGCCAACAGTATAATAGTTATCCGAGGACGTTC	4
IGHV4-39	IGHJ2	IGHA2	CSRPRVDDSSGYPFWYFDLW	TGTTCGAGACCTCGGGTGGATGACAGTTCTGGTTATCCATTCTGGTACTTCGATCTCTGG	IGKV3-15	IGKJ4	IGKC	CQQYHDWPLTF	TGTCAGCAGTATCATGACTGGCCTCTCACTTTC	4
IGHV4-39	IGHJ5	IGHD	CARHPGGGATTGFDSW	TGTGCGAGACATCCAGGGGGGGGAGCTACTACGGGGTTTGACTCCTGG	IGKV1-5	IGKJ1	IGKC	CQQYNSYPWTF	TGCCAACAATATAACAGTTATCCGTGGACATTC	4
IGHV4-59	IGHJ4	IGHM	CARGLRNSYYDFWSGYFFDYW	TGTGCGAGAGGACTGCGGAATTCGTATTACGATTTTTGGAGTGGTTATTTCTTTGACTACTGG	IGKV2-28	IGKJ5	IGKC	CMQALQTLPTF	TGCATGCAAGCTCTACAAACTCTTCCCACCTTC	4
IGHV4-59	IGHJ5	IGHM	CARSYSSSWDWFDPW	TGTGCGAGATCGTATAGCAGCAGCTGGGACTGGTTCGACCCCTGG	IGKV4-1	IGKJ4	IGKC	CQQYYSTPLTF	TGTCAGCAATATTATAGTACTCCGCTCACTTTC	4
IGHV4-59	IGHJ6	IGHA1	CARDHGRERIPMVRGEPDIDFYYGMDVW	TGTGCGAGAGATCATGGGAGAGAACGTATTCCTATGGTTCGCGGAGAGCCCGACATAGATTTCTACTACGGAATGGACGTCTGG	IGKV3-20	IGKJ5	IGKC	CQQCGTSSITF	TGTCAGCAATGTGGTACGTCTTCGATCACCTTC	4
IGHV5-10-1	IGHJ6	IGHD	CARVSAKAAYYYGMDVW	TGTGCGAGAGTCTCTGCTAAGGCTGCCTACTACTACGGTATGGACGTCTGG	IGKV3-20	IGKJ1	IGKC	CQQYGSSPWTF	TGTCAGCAGTATGGTAGCTCACCGTGGACGTTC	4
IGHV5-51	IGHJ6	IGHA1	CARRAYCGGSCTRNHYQYFGMDVW	TGTGCGAGGCGAGCTTATTGTGGTGGTTCTTGTACCCGGAATCACTACCAATATTTCGGTATGGACGTCTGG	IGKV2D-28	IGKJ1	IGKC	CMQPLHTPWTF	TGCATGCAACCTCTACACACTCCGTGGACGTTC	4
IGHV5-51	IGHJ6	IGHG1	CARRNLKSGYSSGWYNYYYYGMDVW	TGTGCGAGACGTAACCTGAAATCCGGGTATAGCAGTGGCTGGTACAACTACTACTACTACGGTATGGACGTCTGG	IGKV2D-28	IGKJ2	IGKC	CMQALQTPEYTF	TGCATGCAAGCTCTACAAACTCCGGAGTACACTTTT	4
IGHV1-3	IGHJ5	IGHA2	CSKGGAAPPGNWFDRW	TGTTCGAAAGGGGGGGCTGCCCCGCCGGGGAACTGGTTCGACCGTTGG	IGLV2-11	IGLJ2	IGLC2	CCSYAGAYNVLF	TGCTGTTCATATGCAGGCGCCTATAATGTGTTATTC	4
IGHV1-46	IGHJ4	IGHG2	CARDVVEVTAAWFYFDYW	TGTGCGAGAGATGTTGTAGAAGTAACAGCTGCTTGGTTCTACTTTGACTACTGG	IGLV2-8	IGLJ3	IGLC2	CSSYAGSNNLVF	TGCAGCTCATATGCAGGCAGCAACAATTTGGTGTTC	4
IGHV1-69D	IGHJ5	IGHM	CARDGHNWFDPW	TGTGCGAGAGACGGCCATAACTGGTTCGACCCCTGG	IGLV2-14	IGLJ2	IGLC2	CSSYTSSSTLVVF	TGCAGCTCATATACAAGCAGCAGCACTCTTGTGGTATTC	4
IGHV2-26	IGHJ6	IGHM	CARIRPLYGDRFRSYYGMDVW	TGTGCACGGATCCGCCCCCTATACGGTGACCGCTTTCGGTCCTACTACGGTATGGACGTCTGG	IGLV1-51	IGLJ2	IGLC2	CGTWDSGLSAGGIF	TGCGGAACATGGGATAGCGGCCTGAGTGCTGGGGGAATATTC	4
IGHV2-5	IGHJ4	IGHM	CAHRLMSGSPWPWGYFDYW	TGTGCACACAGACTGATGAGTGGGAGTCCCTGGCCTTGGGGTTACTTTGACTACTGG	IGLV2-11	IGLJ2	IGLC2	CSSYAGTSVIF	TGCAGCTCATATGCAGGCACCTCTGTGATATTC	4
IGHV2-70	IGHJ2	IGHM	CARIRGAGPEHWYFDLW	TGTGCACGGATACGTGGAGCAGGGCCGGAGCACTGGTACTTCGATCTCTGG	IGLV1-44	IGLJ3	IGLC2	CAAWDDSLNGYWVF	TGTGCAGCATGGGATGACAGCCTGAATGGTTATTGGGTGTTC	4
IGHV3-15	IGHJ4	IGHG1	CTTDGLTLATFCSGENCPWNIYW	TGTACCACAGATGGCCTAACCCTGGCTACATTTTGCAGTGGTGAAAACTGCCCCTGGAATATCTACTGG	IGLV3-10	IGLJ3	IGLC2	CYSRDTSGNLRVF	TGTTACTCAAGAGACACCAGTGGTAATCTTCGGGTGTTC	4
IGHV3-23	IGHJ4	IGHA2	CAKEISSVSKGSFDYW	TGTGCGAAAGAGATCTCTAGTGTCAGCAAGGGGAGCTTCGACTACTGG	IGLV3-25	IGLJ2	IGLC2	CQSADSSGTHVVF	TGTCAATCAGCAGACAGCAGTGGTACTCATGTGGTATTC	4
IGHV3-23	IGHJ4	IGHM	CAKVDYYDSSGASSFDYW	TGTGCGAAAGTGGATTACTATGATAGTAGTGGGGCCTCTTCGTTTGACTACTGG	IGLV1-40	IGLJ3	IGLC2	CQSYDSSLSWVF	TGCCAGTCCTATGACAGCAGCCTGAGTTGGGTGTTC	4
IGHV3-33	IGHJ3	IGHG1	CARDLASWFGELPSFGIW	TGTGCGAGAGATCTCGCGTCATGGTTCGGGGAGTTACCCTCTTTTGGGATCTGG	IGLV3-10	IGLJ3	IGLC2	CYSTDSSGNHWVF	TGTTACTCAACAGACAGCAGTGGTAATCATTGGGTGTTC	4
IGHV3-43	IGHJ4	IGHM	CAKADYGDYVFSNAEYW	TGTGCAAAAGCTGACTACGGTGACTACGTTTTCTCAAACGCTGAGTACTGG	IGLV2-23	IGLJ3	IGLC2	CCSYAGSSTWVF	TGCTGCTCATATGCAGGTAGTAGCACTTGGGTGTTC	4
IGHV3-48	IGHJ4	IGHG2	CARDLDWAFDYW	TGTGCGAGAGATCTTGACTGGGCTTTTGACTACTGG	IGLV2-23	IGLJ3	IGLC2	CCSYARGEKWVF	TGCTGCTCATATGCACGTGGTGAGAAATGGGTGTTC	4
IGHV3-73	IGHJ6	IGHA1	CSRHLPLGYNYGMDIW	TGTAGTAGACACTTACCCCTTGGTTACAACTACGGGATGGACATCTGG	IGLV9-49	IGLJ3	IGLC2	CGADHGSGSNFVWVF	TGTGGGGCAGACCATGGCAGTGGGAGCAACTTCGTGTGGGTCTTC	4
IGHV4-30-2	IGHJ4	IGHG1	CARSIVGATWYFDYW	TGTGCGAGAAGTATAGTGGGAGCTACTTGGTACTTTGACTACTGG	IGLV2-23	IGLJ3	IGLC2	CCSYAGSWVF	TGCTGCTCATATGCAGGTAGTTGGGTGTTC	4
IGHV4-34	IGHJ5	IGHM	CARGRTGYSSFRFDPW	TGTGCGAGAGGCCGAACCGGGTATAGCAGTTTCCGGTTCGACCCCTGG	IGLV2-18	IGLJ2	IGLC2	CSSYTSSSTFVF	TGCAGCTCATATACAAGCAGCAGCACTTTCGTATTC	4
IGHV4-59	IGHJ6	IGHM	CARDTPRDDILTGYLYYYYGMDVW	TGTGCGAGAGATACCCCAAGGGACGATATTTTGACTGGTTACCTTTACTACTACTACGGTATGGACGTCTGG	IGLV3-1	IGLJ2	IGLC2	CQAWDSSTAVVF	TGTCAGGCGTGGGACAGCAGCACTGCCGTGGTATTC	4
IGHV5-51	IGHJ6	IGHG2	CARGGYSHYNFYYGLDVW	TGTGCGAGAGGGGGATACAGCCATTATAACTTCTACTACGGCTTGGACGTCTGG	IGLV2-8	IGLJ1	IGLC1	CSSYAGSNNFIF	TGCAGCTCATATGCAGGCAGCAACAATTTTATCTTC	4
IGHV1-69D	IGHJ4	IGHG2	CARTDGTIAAAQGLLSSW	TGTGCGCGAACGGACGGAACAATTGCAGCTGCGCAGGGTCTCCTTTCCAGCTGG	IGKV3-15	IGKJ4	IGKC	CQQYKNWPPLTF	TGTCAGCAGTATAAGAATTGGCCTCCGCTCACCTTC	3
IGHV3-21	IGHJ6	IGHD	CARDGLGFSEGDYYYYYMDVW	TGTGCGAGAGACGGATTAGGCTTTAGTGAAGGAGACTACTACTACTACTACATGGACGTCTGG	IGKV3-11	IGKJ3	IGKC	CQQRSNWPLFTF	TGTCAGCAGCGTAGCAACTGGCCTCTATTCACTTTC	3
IGHV3-30	IGHJ4	IGHA2	CAKDVGSWHQTAFDYW	TGTGCGAAAGATGTCGGCAGCTGGCACCAAACCGCCTTTGACTACTGG	IGKV2-28	IGKJ5	IGKC	CMQALQIPITF	TGCATGCAAGCTCTACAAATTCCTATCACCTTC	3
IGHV3-33	IGHJ4	IGHG2	CARKVAPGNCGGDCYLGYW	TGTGCGAGAAAGGTCGCCCCGGGGAATTGCGGTGGTGACTGCTACTTGGGCTACTGG	IGKV3-15	IGKJ4	IGKC	CQQYHRWPLAF	TGTCAACAATATCATCGCTGGCCGCTCGCTTTC	3
IGHV3-66	IGHJ3	IGHD	CARTGPYYDILTGYSSYAFDIW	TGTGCGAGAACAGGCCCGTATTACGATATTTTGACTGGCTACTCCTCCTATGCTTTTGATATCTGG	IGKV3-15	IGKJ4	IGKC	CQQYNNWPPLTF	TGTCAGCAGTATAATAACTGGCCTCCGCTCACTTTC	3
IGHV3-7	IGHJ4	IGHM	CARRYSSGWYYFDYW	TGTGCGAGAAGGTATAGCAGTGGCTGGTACTACTTTGACTACTGG	IGKV1-8	IGKJ5	IGKC	CQQYYSYPPTF	TGTCAACAGTATTATAGTTACCCTCCGACCTTC	3
IGHV3-72	IGHJ4	IGHA1	CARGDTGNIWVDW	TGTGCTAGAGGAGACACCGGAAACATCTGGGTCGACTGG	IGKV1-16	IGKJ5	IGKC	CLQYITYPFTF	TGCCTACAATATATAACTTACCCTTTCACCTTC	3
IGHV3-74	IGHJ6	IGHD	CAREVVVVAATKSSYYYGMDVW	TGTGCAAGAGAAGTAGTGGTGGTAGCTGCTACCAAAAGTTCCTACTACTACGGTATGGACGTCTGG	IGKV1D-39	IGKJ1	IGKC	CQQSYSTTWTF	TGTCAACAGAGTTACAGTACCACCTGGACGTTC	3
IGHV4-34	IGHJ6	IGHD	CARKSRYYGSGSYYYYYYYGMDVW	TGTGCGAGAAAGAGTCGGTACTATGGTTCGGGGAGTTATTACTACTACTACTACTACGGTATGGACGTCTGG	IGKV2-28	IGKJ4	IGKC	CMQALQTLTF	TGCATGCAAGCTCTACAAACTCTCACTTTC	3
IGHV4-39	IGHJ4	IGHM	CARVRSYFDWFPSLDYW	TGTGCGAGAGTTCGGTCATATTTTGACTGGTTCCCTTCCCTTGACTACTGG	IGKV1D-39	IGKJ3	IGKC	CQQSYSTPGFTF	TGTCAACAGAGTTACAGTACCCCTGGGTTCACTTTC	3
IGHV4-4	IGHJ4	IGHA1	CARETGAGTYQGFDYW	TGTGCGAGAGAGACTGGTGCGGGGACTTATCAAGGCTTTGACTACTGG	IGKV4-1	IGKJ1	IGKC	CQQYYSIPWTF	TGTCAGCAATATTATAGTATTCCGTGGACGTTC	3
IGHV4-59	IGHJ4	IGHD	CARQEEGGEYYFDYW	TGTGCGAGACAGGAAGAAGGGGGGGAGTACTACTTTGACTACTGG	IGKV3-20	IGKJ3	IGKC	CQQYGSSPLTF	TGTCAGCAGTATGGTAGCTCACCTCTCACTTTC	3
IGHV5-51	IGHJ1	IGHA1	CAIASTSGWMGLGLNPTYFQHW	TGTGCGATCGCGTCCACTAGTGGCTGGATGGGCTTGGGCTTGAACCCCACATACTTCCAACACTGG	IGKV4-1	IGKJ2	IGKC	CQHYYSTPYTF	TGTCAGCACTACTATAGTACTCCGTACACTTTT	3
IGHV7-4-1	IGHJ3	IGHG2	CARAHKSDLGRAFDIW	TGTGCGAGAGCACACAAGTCTGATTTGGGTCGGGCTTTTGATATCTGG	IGKV1-39	IGKJ2	IGKC	CQQGYSIRSF	TGTCAACAGGGTTACAGTATTCGCAGTTTT	3
IGHV3-15	IGHJ6	IGHM	CTTYWVGYYYGMDVW	TGTACCACCTACTGGGTGGGGTACTACTACGGTATGGACGTCTGG	IGLV3-25	IGLJ2	IGLC3	CQSADSSGTYLVVF	TGTCAATCAGCAGACAGCAGTGGTACTTATCTTGTGGTATTC	3
IGHV3-21	IGHJ3	IGHM	CATEPNYGSGIDAFDIW	TGTGCGACCGAGCCCAACTATGGTTCGGGTATTGATGCTTTTGATATCTGG	IGLV3-19	IGLJ3	IGLC2	CNSRDSSGKRVF	TGTAACTCCCGGGACAGCAGTGGTAAAAGAGTGTTC	3
IGHV3-30	IGHJ4	IGHM	CAKDLLGDSSDGYW	TGTGCGAAAGATCTTTTAGGTGATAGCAGTGACGGCTACTGG	IGLV1-47	IGLJ3	IGLC2	CAAWDDSLSGVF	TGTGCAGCATGGGATGACAGCCTGAGTGGGGTGTTC	3
IGHV5-51	IGHJ5	IGHM	CARRAGDRNWFDPW	TGTGCGAGACGGGCTGGGGATCGCAACTGGTTCGACCCCTGG	IGLV3-21	IGLJ1	IGLC1	CQVWDSSSDSGVF	TGTCAGGTGTGGGATAGTAGTAGTGATTCCGGAGTCTTC	3
IGHV3-11	IGHJ4	IGHA1	CARALSGYNFFDFW	TGTGCGAGAGCTCTTAGTGGCTACAATTTCTTTGACTTTTGG	IGKV3-11	IGKJ4	IGKC	CQQRSKWPLTF	TGTCAGCAGCGCAGCAAGTGGCCTCTCACTTTC	2
IGHV3-23	IGHJ4	IGHM	CATLPNYYDSSGYYRYW	TGTGCGACCCTCCCCAATTACTATGATAGTAGTGGTTATTACCGATACTGG	IGKV3-20	IGKJ4	IGKC	CQQYGSSPLTF	TGTCAGCAGTATGGTAGCTCACCGCTCACTTTC	2
IGHV3-33	IGHJ4	IGHG2	CVREMTGYYAQYW	TGTGTGAGAGAAATGACTGGTTATTATGCTCAGTACTGG	IGKV3-20	IGKJ3	IGKC	CQQYVSSPFTF	TGTCAGCAATATGTTAGCTCACCATTCACTTTC	2
IGHV3-49	IGHJ3	IGHM	CTDLHDWIGGDPFDIW	TGCACTGATCTGCATGACTGGATAGGGGGTGATCCTTTTGATATCTGG	IGKV3-20	IGKJ1	IGKC	CQFYATTPRMF	TGTCAATTTTATGCGACTACACCTCGGATGTTC	2
IGHV3-49	IGHJ6	IGHD	CTRDRGYSYGYVAYYYYYYMDVW	TGTACTAGAGATCGCGGATACAGCTATGGCTACGTCGCCTACTACTACTACTACTACATGGACGTCTGG	IGKV3-15	IGKJ2	IGKC	CQQYNNWPPGTF	TGTCAGCAGTATAATAACTGGCCTCCGGGAACTTTT	2
IGHV3-53	IGHJ2	IGHM	CAMGSADGYFDLW	TGTGCGATGGGGAGTGCGGACGGGTACTTCGATCTCTGG	IGKV1-27	IGKJ4	IGKC	CQKYNSAPLTF	TGTCAAAAGTATAACAGTGCCCCGCTCACTTTC	2
IGHV4-39	IGHJ4	IGHM	CARLGPIAAAGMDFDYW	TGTGCGAGACTGGGCCCCATAGCAGCAGCTGGGATGGACTTTGACTACTGG	IGKV1-12	IGKJ4	IGKC	CQQANSFPRALTF	TGTCAACAGGCTAACAGTTTCCCTCGAGCGCTCACTTTC	2
IGHV4-59	IGHJ3	IGHD	CARQGNIGGGPIIAFDIW	TGTGCGAGACAAGGGAACATCGGGGGAGGCCCCATCATTGCTTTTGATATCTGG	IGKV1D-39	IGKJ3	IGKC	CQQSYSTRFTF	TGTCAACAGAGTTACAGTACCCGATTCACTTTC	2
IGHV4-59	IGHJ3	IGHM	CARQGNIGGGPIIAFDIW	TGTGCGAGACAAGGGAACATCGGGGGAGGCCCCATCATTGCTTTTGATATCTGG	IGKV1D-39	IGKJ3	IGKC	CQQSYSTRFTF	TGTCAACAGAGTTACAGTACCCGATTCACTTTC	2
IGHV3-23	IGHJ4	IGHA1	CASDDRTTYSENSGHSNFDYW	TGTGCGTCCGATGATCGAACGACTTACTCTGAAAATAGTGGTCATTCTAACTTTGACTACTGG	IGLV1-44	IGLJ3	IGLC2	CAVWDDSLNGPVF	TGTGCAGTATGGGATGACAGCCTGAATGGTCCGGTGTTC	2
IGHV3-33	IGHJ4	IGHM	CARDHPSYSGWYGGCGYW	TGTGCGAGAGATCATCCCTCCTACAGTGGCTGGTACGGGGGGTGCGGCTACTGG	IGLV1-51	IGLJ3	IGLC2	CGTWDSSLSSWVF	TGCGGAACATGGGATAGCAGCCTGAGTTCTTGGGTGTTC	2
IGHV3-48	IGHJ4	IGHM	CARVEGAKGTNEGYW	TGTGCGAGAGTTGAGGGAGCTAAGGGGACCAATGAGGGCTACTGG	IGLV4-60	IGLJ3	IGLC2	CETWDSNTWVF	TGTGAGACCTGGGACAGTAACACTTGGGTATTC	2
IGHV4-39	IGHJ4	IGHA1	CARDPTRLWFGDFGTAYW	TGTGCGAGGGATCCGACACGACTTTGGTTCGGGGACTTCGGAACTGCCTACTGG	IGLV1-47	IGLJ3	IGLC2	CAVWDNHLSGLF	TGTGCAGTGTGGGATAACCACCTGAGTGGTCTGTTC	2
IGHV1-18	IGHJ6	IGHG1	CARGGWTRNYYYYYMDVW	TGTGCGAGAGGGGGGTGGACCAGGAACTATTACTACTACTACATGGACGTCTGG	IGKV1-5	IGKJ1	IGKC	CQQYNSYGGTF	TGCCAACAGTATAATAGTTATGGGGGGACGTTC	1
IGHV1-69D	IGHJ4	IGHM	CARGYYYDILTGFVYW	TGTGCGAGAGGGTACTATTACGATATTTTGACTGGTTTCGTCTACTGG	IGKV1-16	IGKJ3	IGKC	CQQYNSYPPTF	TGCCAACAGTATAATAGTTACCCTCCCACTTTC	1
IGHV3-15	IGHJ4	IGHM	CASRRGYIDW	TGTGCCTCGAGAAGGGGTTACATCGACTGG	IGKV1-39	IGKJ5	IGKC	CQQFYSIPIIF	TGTCAACAATTTTACAGTATCCCGATTATCTTC	1
IGHV3-21	IGHJ4	IGHD	CARALHRYCTSDGCYGGGYDYW	TGTGCGAGAGCTTTACACCGTTATTGTACTAGTGATGGCTGCTACGGAGGGGGCTATGACTACTGG	IGKV1-27	IGKJ2	IGKC	CQKYNSAPPDTF	TGTCAAAAGTATAACAGTGCCCCTCCGGACACTTTT	1
IGHV3-21	IGHJ4	IGHM	CARALHRYCTSDGCYGGGYDYW	TGTGCGAGAGCTTTACACCGTTATTGTACTAGTGATGGCTGCTACGGAGGGGGCTATGACTACTGG	IGKV1-27	IGKJ2	IGKC	CQKYNSAPPDTF	TGTCAAAAGTATAACAGTGCCCCTCCGGACACTTTT	1
IGHV3-21	IGHJ6	IGHM	CARDGLGFSEGDYYYYYMDVW	TGTGCGAGAGACGGATTAGGCTTTAGTGAAGGAGACTACTACTACTACTACATGGACGTCTGG	IGKV3-11	IGKJ3	IGKC	CQQRSNWPLFTF	TGTCAGCAGCGTAGCAACTGGCCTCTATTCACTTTC	1
IGHV3-30	IGHJ4	IGHA2	CAKDVGSWHQTAFDYW	TGTGCGAAAGATGTCGGCAGCTGGCACCAAACCGCCTTTGACTACTGG	IGKV2D-28	IGKJ5	IGKC	CMQALQIPITF	TGCATGCAAGCTCTACAAATTCCTATCACCTTC	1
IGHV3-48	IGHJ3	IGHM	CARAPGIGCGGDCYLPDAFDIW	TGTGCGAGAGCTCCGGGCATAGGGTGTGGTGGTGATTGCTATTTACCCGATGCTTTTGATATCTGG	IGKV1-8	IGKJ3	IGKC	CQQYYSYPFTF	TGTCAACAGTATTATAGTTACCCATTCACTTTC	1
IGHV3-49	IGHJ4	IGHG1	CTRGDSDSYYDFSAYW	TGTACTAGAGGTGATAGTGACAGCTACTACGACTTCTCTGCCTATTGG	IGKV3-11	IGKJ1	IGKC	CQQRAKWPPTF	TGTCAGCAGCGTGCCAAGTGGCCTCCAACGTTC	1
IGHV3-66	IGHJ3	IGHD	CARTGPYYDILTGYSSYAFDIW	TGTGCGAGAACAGGCCCGTATTACGATATTTTGACTGGCTACTCCTCCTATGCTTTTGATATCTGG	IGKV3D-15	IGKJ4	IGKC	CQQYNNWPPLTF	TGTCAGCAGTATAATAACTGGCCTCCGCTCACTTTC	1
IGHV3-7	IGHJ6	IGHM	CARDRMVRGGMVVYLYYGLDVW	TGTGCGAGAGATCGGATGGTTCGGGGAGGCATGGTTGTCTACTTATATTACGGATTGGACGTCTGG	IGKV1-17	IGKJ1	IGKC	CLQHNTYPWTF	TGTCTACAACATAATACTTACCCTTGGACGTTC	1
IGHV4-34	IGHJ5	IGHG3	CARSVIKRITIFGVVIPQGWFDPW	TGTGCGAGGTCCGTTATTAAACGTATTACGATTTTTGGAGTGGTTATTCCCCAGGGGTGGTTCGACCCCTGG	IGKV1D-16	IGKJ2	IGKC	CQQYNSYPYSF	TGCCAACAGTATAATAGTTACCCGTACAGTTTT	1
IGHV4-34	IGHJ5	IGHM	CARGSIPHWNPLGWFDPW	TGTGCGAGAGGCTCTATCCCCCACTGGAACCCCCTTGGGTGGTTCGACCCCTGG	IGKV1-8	IGKJ2	IGKC	CQQYYSYPPYTF	TGTCAACAGTATTATAGTTACCCCCCGTACACTTTT	1
IGHV4-34	IGHJ5	IGHM	CARGSIPHWNPLGWFDPW	TGTGCGAGAGGCTCTATCCCCCACTGGAACCCCCTTGGGTGGTTCGACCCCTGG	IGKV4-1	IGKJ2	IGKC	CQQYYSTPYTF	TGTCAGCAATATTATAGTACTCCGTACACTTTT	1
IGHV4-34	IGHJ6	IGHD	CARKSRYYGSGSYYYYYYYGMDVW	TGTGCGAGAAAGAGTCGGTACTATGGTTCGGGGAGTTATTACTACTACTACTACTACGGTATGGACGTCTGG	IGKV2D-28	IGKJ4	IGKC	CMQALQTLTF	TGCATGCAAGCTCTACAAACTCTCACTTTC	1
IGHV4-39	IGHJ4	IGHM	CARRGGATYTALDYW	TGTGCGAGACGGGGGGGAGCCACCTACACTGCGCTTGACTACTGG	IGKV1-5	IGKJ2	IGKC	CQQYSSFFHTF	TGCCAACAGTATAGTAGTTTTTTTCATACTTTT	1
IGHV4-59	IGHJ6	IGHM	CARALGGYYYYGMDVW	TGTGCGAGAGCTCTTGGGGGATACTACTACTACGGTATGGACGTCTGG	IGKV1-9	IGKJ4	IGKC	CQQLNSYPLTF	TGTCAACAGCTTAATAGTTACCCTCTCACTTTC	1
IGHV1-18	IGHJ4	IGHG1	CARVPLWFGELLFHNFDYW	TGTGCGAGAGTCCCCCTATGGTTCGGGGAGTTATTATTTCACAATTTTGACTACTGG	IGLV1-47	IGLJ3	IGLC2	CAAWDDSLNGHWVF	TGTGCAGCATGGGATGACAGCCTGAATGGTCATTGGGTATTC	1
IGHV1-18	IGHJ4	IGHG1	CARVPLWFGELLFHNFDYW	TGTGCGAGAGTCCCCCTATGGTTCGGGGAGTTATTATTTCACAATTTTGACTACTGG	IGLV1-47	IGLJ3	IGLC2	CAAWDDSLSGLWVF	TGTGCAGCATGGGATGACAGCCTGAGTGGCCTTTGGGTGTTC	1
IGHV1-18	IGHJ4	IGHG3	CARDRAMGATRRGGAFDYW	TGTGCGAGAGATCGGGCAATGGGAGCTACCCGGCGCGGGGGGGCCTTTGACTACTGG	IGLV1-47	IGLJ3	IGLC2	CAAWDDSLNGWMF	TGTGCAGCATGGGATGACAGCCTGAATGGTTGGATGTTC	1
IGHV1-24	IGHJ4	IGHA1	CATGTPSSSGIHFTVFDYW	TGTGCAACAGGGACACCCTCTTCTTCGGGGATTCACTTCACGGTGTTTGACTACTGG	IGLV2-8	IGLJ1	IGLC1	CASHRGSSNPYAF	TGTGCCTCGCATAGAGGCAGCAGCAATCCTTACGCCTTC	1
IGHV1-69D	IGHJ3	IGHG1	CATGIPRSDSSGYYPNGFHFW	TGTGCGACCGGAATACCTCGTTCTGATAGTAGTGGATACTACCCTAATGGTTTTCATTTCTGG	IGLV1-51	IGLJ3	IGLC2	CGTWDSSLSAGNWVF	TGCGGAACCTGGGATAGCAGCCTGAGTGCCGGCAATTGGGTGTTC	1
IGHV1-69D	IGHJ6	IGHG1	CARGGWTRNYYYYMDVW	TGTGCGAGAGGGGGGTGGACCAGGAACTACTACTACTACATGGACGTCTGG	IGLV1-44	IGLJ3	IGLC2	CAAWDDSLNGPVF	TGTGCAGCATGGGATGACAGCCTGAATGGTCCGGTGTTC	1
IGHV3-15	IGHJ4	IGHG2	CSTDGLTLATYCGGDNCYWTIYW	TGTTCTACAGATGGCCTAACCCTGGCTACATATTGTGGTGGTGATAATTGCTACTGGACTATCTACTGG	IGLV3-10	IGLJ3	IGLC2	CYSRDTTGNLRVF	TGTTACTCTAGAGACACCACTGGTAATCTTCGGGTGTTC	1
IGHV3-23	IGHJ4	IGHM	CAKDRYSSSWFPFDYW	TGTGCGAAAGATCGGTATAGCAGCAGCTGGTTCCCTTTTGACTACTGG	IGLV2-14	IGLJ2	IGLC2	CSSYTSSSTTNVVF	TGCAGCTCATATACAAGCAGCAGCACGACCAATGTGGTATTC	1
IGHV3-23	IGHJ4	IGHM	CAKDWEQGGTAYYFDYW	TGTGCGAAAGATTGGGAGCAAGGTGGGACCGCCTACTACTTTGACTACTGG	IGLV6-57	IGLJ3	IGLC2	CQSYDSSNRVF	TGTCAGTCTTATGATAGCAGCAACCGGGTGTTC	1
IGHV3-33	IGHJ4	IGHD	CARDHPSYSGWYGGCGYW	TGTGCGAGAGATCATCCCTCCTACAGTGGCTGGTACGGGGGGTGCGGCTACTGG	IGLV1-51	IGLJ3	IGLC2	CGTWDSSLSSWVF	TGCGGAACATGGGATAGCAGCCTGAGTTCTTGGGTGTTC	1
IGHV3-43	IGHJ4	IGHA1	CANTRYW	TGTGCAAACACACGTTATTGG	IGLV1-44	IGLJ3	IGLC2	CAAWDDSLNGDWVF	TGTGCAGCATGGGATGACAGCCTCAATGGGGATTGGGTGTTC	1
IGHV4-30-2	IGHJ3	IGHG1	CARGGWELLPQYAFDIW	TGTGCGAGAGGGGGATGGGAGCTACTACCTCAGTATGCTTTTGATATCTGG	IGLV2-23	IGLJ2	IGLC3	CCSYAGSSTFKVF	TGCTGCTCATATGCAGGTAGTAGCACTTTCAAGGTATTC	1
IGHV4-31	IGHJ3	IGHG1	CARGGWELLPQYAFDIW	TGTGCGAGAGGGGGATGGGAGCTACTACCTCAGTATGCTTTTGATATCTGG	IGLV2-23	IGLJ2	IGLC3	CCSYAGSSTFKVF	TGCTGCTCATATGCAGGTAGTAGCACTTTCAAGGTATTC	1
IGHV4-34	IGHJ6	IGHM	CARGFPYYYGSGSYSGGYDSSYYYGMDVW	TGTGCGAGAGGTTTCCCGTATTACTATGGTTCGGGGAGTTATAGCGGGGGTTATGACTCTAGCTACTACTACGGTATGGACGTCTGG	IGLV10-54	IGLJ3	IGLC2	CSAWDSSLSAQVF	TGCTCAGCATGGGACAGCAGCCTCAGTGCTCAGGTGTTC	1
IGHV5-51	IGHJ4	IGHA2	CARLLPLEGPAAPNFDYW	TGTGCGAGACTTCTTCCACTGGAGGGGCCAGCTGCCCCCAACTTTGACTACTGG	IGLV2-8	IGLJ2	IGLC2	CSSYADTNNFGVF	TGCAGTTCCTATGCAGACACCAACAATTTCGGGGTATTC	1

## Sheet: LRS
Late recovery stage (LRS) clonotypes
HC_v_gene	HC_j_gene	HC_c_gene	HC_cdr3	HC_cdr3_nt	LC_v_gene	LC_j_gene	LC_c_gene	LC_cdr3	LC_cdr3_nt	n
IGHV3-21	IGHJ4	IGHG1	CARDSAPYDFSSYFDYW	TGTGCGAGAGATTCGGCACCGTACGATTTCTCGTCCTACTTTGACTACTGG	IGLV6-57	IGLJ3	IGLC2	CQSYDTSNHGVF	TGTCAGTCTTACGATACCAGCAATCATGGGGTGTTC	197
IGHV3-15	IGHJ4	IGHA1	CTTSGYLDHW	TGTACCACCAGTGGTTATTTAGACCACTGG	IGKV4-1	IGKJ2	IGKC	CHQYITTPYTF	TGTCATCAATATATTACGACTCCGTACACTTTT	20
IGHV3-33	IGHJ6	IGHM	CAKVKVGSPSYYGMDVR	TGTGCGAAAGTTAAGGTGGGGTCCCCAAGTTACTACGGTATGGACGTCCGG	IGKV2D-28	IGKJ3	IGKC	CMQALQTPITF	TGCATGCAAGCTCTACAAACTCCAATCACTTTC	16
IGHV3-7	IGHJ5	IGHA2	CARDYGQDFFDPW	TGTGCGAGAGACTACGGCCAGGACTTCTTCGACCCCTGG	IGKV3-15	IGKJ4	IGKC	CQQYNSWPLTF	TGTCAGCAGTATAATAGCTGGCCTCTCACTTTC	12
IGHV3-33	IGHJ6	IGHM	CAKVKVGSPSYYGMDVR	TGTGCGAAAGTTAAGGTGGGGTCCCCAAGTTACTACGGTATGGACGTCCGG	IGKV2-28	IGKJ3	IGKC	CMQALQTPITF	TGCATGCAAGCTCTACAAACTCCAATCACTTTC	10
IGHV4-31	IGHJ6	IGHA1	CARSGFGYYTMDVW	TGTGCGAGGTCGGGCTTCGGGTACTACACTATGGACGTCTGG	IGLV1-51	IGLJ3	IGLC2	CGTWESSLSAWVF	TGCGGAACATGGGAGAGCAGCCTGAGTGCTTGGGTGTTC	9
IGHV3-7	IGHJ4	IGHG2	CGNVDW	TGTGGAAACGTCGACTGG	IGLV7-46	IGLJ3	IGLC2	CSLAYSGPRVF	TGTTCGCTCGCCTATAGTGGTCCTCGGGTTTTC	6
IGHV3-21	IGHJ4	IGHM	CARDIEGGDYDILTGELDYW	TGTGCGAGAGATATAGAGGGGGGGGATTACGATATTTTGACTGGAGAACTTGACTACTGG	IGLV3-19	IGLJ1	IGLC1	CNSRDSSGNHYVF	TGTAACTCCCGGGACAGCAGTGGTAACCATTATGTCTTC	5
IGHV4-30-2	IGHJ6	IGHA1	CARSGFGYYTMDVW	TGTGCGAGGTCGGGCTTCGGGTACTACACTATGGACGTCTGG	IGLV1-51	IGLJ3	IGLC2	CGTWESSLSAWVF	TGCGGAACATGGGAGAGCAGCCTGAGTGCTTGGGTGTTC	5
IGHV1-2	IGHJ2	IGHM	CARTRPWSGYRQLVYDWYFDLW	TGTGCGAGAACGCGGCCTTGGAGTGGCTACAGGCAGCTGGTATACGACTGGTACTTCGATCTCTGG	IGKV1-5	IGKJ2	IGKC	CQQYNSYSYTF	TGCCAACAGTATAATAGTTATTCGTACACTTTT	4
IGHV1-2	IGHJ5	IGHM	CARDAESQGFGENWFDPW	TGTGCGAGAGATGCCGAATCTCAGGGGTTCGGGGAAAACTGGTTCGACCCCTGG	IGKV1-16	IGKJ1	IGKC	CQQYNSYPPTF	TGCCAACAGTATAATAGTTACCCTCCGACGTTC	4
IGHV1-2	IGHJ6	IGHG1	CAGSGYSSSWLRPFLGYYGMDVW	TGTGCGGGTTCCGGGTATAGCAGCAGCTGGCTACGCCCTTTCTTAGGGTACTACGGTATGGACGTCTGG	IGKV3-20	IGKJ4	IGKC	CQQYGSSPLTF	TGTCAGCAGTATGGTAGCTCACCTCTCACTTTC	4
IGHV1-69D	IGHJ5	IGHA1	CARGYCSGGSCQLVFDPW	TGTGCGAGAGGATATTGTAGTGGTGGTAGCTGCCAACTCGTGTTCGACCCCTGG	IGKV3-20	IGKJ1	IGKC	CQQYGNSPQTF	TGTCAGCAGTATGGTAACTCACCTCAGACGTTC	4
IGHV1-8	IGHJ4	IGHM	CTRGDLGYDYGGLW	TGTACGAGAGGCGATCTCGGATACGACTATGGTGGGCTCTGG	IGKV1-27	IGKJ1	IGKC	CQKYNSAPFLF	TGTCAAAAGTATAACAGTGCCCCCTTTCTGTTC	4
IGHV1-8	IGHJ6	IGHM	CARRRQSSGRRYYYGMDVW	TGTGCGAGACGTCGTCAAAGTTCGGGCCGTCGCTACTACTACGGTATGGACGTCTGG	IGKV1-9	IGKJ3	IGKC	CQQLNSYLLTF	TGTCAACAGCTTAATAGTTACCTCCTCACTTTC	4
IGHV2-5	IGHJ4	IGHA1	CAHLQIDYADYRYW	TGTGCACACCTTCAGATTGACTACGCTGACTACCGCTACTGG	IGKV1-39	IGKJ4	IGKC	CQQTYSLF	TGTCAACAGACTTACAGTCTGTTC	4
IGHV2-5	IGHJ6	IGHM	CAHSHYGPYYYYGMDVW	TGTGCACACAGTCACTATGGGCCCTACTACTACTACGGTATGGACGTCTGG	IGKV3-20	IGKJ2	IGKC	CQQYGSSYTF	TGTCAGCAGTATGGTAGCTCGTACACTTTT	4
IGHV3-11	IGHJ6	IGHM	CARDHERGITIFGVVMTGSYYYYGMDVW	TGTGCGAGAGACCACGAAAGGGGGATTACGATTTTTGGAGTGGTTATGACCGGATCCTACTACTACTACGGTATGGACGTCTGG	IGKV3-15	IGKJ4	IGKC	CQQYNNWLTF	TGTCAGCAGTATAATAACTGGCTCACTTTC	4
IGHV3-21	IGHJ5	IGHM	CAKDSSRQQMVRGEYNCFDPW	TGTGCGAAAGATTCGAGTCGGCAGCAGATGGTACGGGGGGAGTACAACTGCTTCGACCCCTGG	IGKV1D-39	IGKJ4	IGKC	CQQSYSTPFTF	TGTCAGCAGAGTTACAGTACCCCGTTCACTTTC	4
IGHV3-23	IGHJ4	IGHM	CAKDRAGGVPVAFDYW	TGTGCGAAAGATCGGGCGGGGGGGGTACCAGTGGCTTTTGACTACTGG	IGKV3-11	IGKJ1	IGKC	CQQRSNWPRTF	TGTCAGCAGCGTAGCAACTGGCCTCGGACGTTC	4
IGHV3-23	IGHJ6	IGHG1	CAKGLWGSLRGYYYGMDVW	TGTGCGAAAGGGTTGTGGGGTAGTCTGCGGGGCTACTACTACGGTATGGACGTCTGG	IGKV3-11	IGKJ2	IGKC	CQQGTF	TGTCAGCAGGGAACTTTT	4
IGHV3-30	IGHJ4	IGHG1	CTTDFYTAYSSGDYW	TGTACGACAGACTTCTATACCGCCTATTCATCGGGTGACTATTGG	IGKV2-30	IGKJ1	IGKC	CMQGTHWPRTF	TGCATGCAAGGTACACACTGGCCTCGGACGTTC	4
IGHV3-30	IGHJ4	IGHM	CAKDRTIVGATVCLDYW	TGTGCGAAAGATCGTACCATAGTGGGAGCTACCGTCTGTCTTGACTACTGG	IGKV2-30	IGKJ1	IGKC	CMQGTHWPPTF	TGCATGCAAGGTACACACTGGCCTCCGACGTTC	4
IGHV3-33	IGHJ4	IGHA2	CVRGREGFDYW	TGTGTGAGAGGCCGCGAGGGCTTTGACTACTGG	IGKV2-30	IGKJ3	IGKC	CMQATHWPPIF	TGCATGCAAGCAACACACTGGCCCCCGATTTTC	4
IGHV3-33	IGHJ4	IGHG1	CARDWGWGGYDYW	TGTGCGCGAGACTGGGGATGGGGCGGTTATGACTACTGG	IGKV1-27	IGKJ1	IGKC	CQNYHDAPWTF	TGTCAAAACTATCATGATGCCCCCTGGACGTTC	4
IGHV3-33	IGHJ4	IGHM	CARDIGGYCSGGSCYEVDDVDYW	TGTGCGAGAGACATAGGGGGATATTGTAGTGGTGGTAGCTGCTACGAGGTTGATGATGTTGACTACTGG	IGKV1-27	IGKJ1	IGKC	CQKYNSALTWTF	TGTCAAAAGTATAACAGTGCCCTCACGTGGACGTTC	4
IGHV3-33	IGHJ5	IGHA1	CARDGGLRSAFDPW	TGTGCGAGAGATGGAGGCCTACGGAGTGCGTTCGACCCCTGG	IGKV1-9	IGKJ2	IGKC	CQQLDRHPYTF	TGTCAACAGCTTGATAGACATCCGTACACTTTT	4
IGHV3-33	IGHJ6	IGHM	CARDPPGQYSGYDFSYYYGMDVW	TGTGCGAGAGATCCTCCCGGTCAGTATAGTGGCTACGATTTCTCCTACTACTACGGTATGGACGTCTGG	IGKV1-12	IGKJ4	IGKC	CQQANSFPLTF	TGTCAACAGGCTAACAGTTTCCCTCTCACTTTC	4
IGHV3-49	IGHJ4	IGHM	CTRDRGAPTVSDYW	TGTACTAGAGATCGGGGCGCTCCTACGGTGTCCGACTACTGG	IGKV4-1	IGKJ1	IGKC	CQQYYSTPRTF	TGTCAGCAATATTATAGTACTCCTCGAACGTTC	4
IGHV3-53	IGHJ5	IGHM	CARGYYGSGNWWFDPW	TGTGCGAGGGGATACTATGGTTCGGGGAATTGGTGGTTCGACCCCTGG	IGKV1-12	IGKJ5	IGKC	CQQANSFPAITF	TGTCAACAGGCTAACAGTTTCCCCGCGATCACCTTC	4
IGHV3-7	IGHJ4	IGHA1	CARDADGSDNWEKRFEYW	TGTGCGAGAGACGCGGATGGCAGCGACAACTGGGAGAAGCGCTTTGAGTACTGG	IGKV3-20	IGKJ2	IGKC	CQQYASSPYTF	TGTCAGCAATATGCTAGCTCACCGTACACTTTT	4
IGHV4-31	IGHJ5	IGHM	CARGQYSGSYPGVYWFDPW	TGTGCCAGAGGGCAATATAGTGGGAGCTACCCGGGGGTCTACTGGTTCGACCCCTGG	IGKV4-1	IGKJ4	IGKC	CQQYYSTLTF	TGTCAGCAATATTATAGTACTCTCACTTTC	4
IGHV4-34	IGHJ6	IGHM	CARVNYYYYGMDVW	TGTGCGAGAGTCAATTACTACTACTACGGTATGGACGTCTGG	IGKV3-15	IGKJ1	IGKC	CQQYNNWPRTF	TGTCAGCAGTATAATAACTGGCCTCGGACGTTC	4
IGHV4-39	IGHJ3	IGHG2	CARHEADAFDMW	TGTGCGAGACATGAAGCAGATGCTTTTGACATGTGG	IGKV3-11	IGKJ5	IGKC	CQQRSRWPVFTF	TGTCAGCAGCGTAGCAGGTGGCCTGTGTTCACCTTC	4
IGHV4-39	IGHJ4	IGHM	CARAHNIAAAGTSGLDYW	TGTGCGAGAGCCCACAATATTGCAGCAGCTGGTACGTCGGGACTTGACTACTGG	IGKV1-5	IGKJ1	IGKC	CQQYNSWPWTF	TGCCAACAGTATAATAGTTGGCCTTGGACGTTC	4
IGHV4-39	IGHJ4	IGHM	CARGGVVGATIGW	TGTGCGAGAGGCGGGGTGGTGGGAGCTACTATCGGCTGG	IGKV1D-39	IGKJ5	IGKC	CQQSYSTPRVTF	TGTCAACAGAGTTACAGTACCCCTCGGGTCACCTTC	4
IGHV4-39	IGHJ5	IGHM	CATGKRYFDWLLPRGFDPW	TGTGCGACTGGGAAACGATATTTTGACTGGTTATTACCCAGGGGGTTCGACCCCTGG	IGKV1-5	IGKJ1	IGKC	CQQYNSYSWTF	TGCCAACAGTATAATAGTTACTCGTGGACGTTC	4
IGHV1-2	IGHJ4	IGHM	CARDLPYGGNPFW	TGTGCGAGAGATTTGCCTTACGGTGGTAACCCTTTCTGG	IGLV4-69	IGLJ3	IGLC2	CQTWGTGTWVF	TGTCAGACCTGGGGCACTGGCACCTGGGTGTTC	4
IGHV1-2	IGHJ4	IGHM	CARSNTPYGSGSYSLDYW	TGTGCGAGATCCAATACTCCCTATGGTTCGGGGAGTTATTCGTTGGACTACTGG	IGLV2-14	IGLJ2	IGLC2	CSSYTSSSTLGF	TGCAGCTCATATACAAGCAGCAGCACTCTCGGGTTC	4
IGHV1-2	IGHJ6	IGHM	CAIDWAHYYYYYGMDVW	TGTGCGATTGACTGGGCACATTACTACTACTACTACGGTATGGACGTCTGG	IGLV2-8	IGLJ2	IGLC2	CSSYAGSNNLVF	TGCAGCTCATATGCAGGCAGCAACAATTTGGTATTC	4
IGHV1-46	IGHJ6	IGHM	CATPRADIVATFYYGMDVW	TGTGCGACCCCCCGGGCCGATATAGTGGCTACGTTCTACTACGGTATGGACGTCTGG	IGLV7-46	IGLJ1	IGLC1	CLLSYSGAYVF	TGCTTGCTCTCCTATAGTGGTGCTTATGTCTTC	4
IGHV1-8	IGHJ4	IGHM	CARGPLDYW	TGTGCGAGAGGCCCCCTTGACTACTGG	IGLV3-27	IGLJ2	IGLC2	CYSAADNNVVF	TGTTACTCTGCGGCTGACAACAATGTGGTATTC	4
IGHV3-23	IGHJ4	IGHD	CAKSQGSAWHTHYDFW	TGTGCGAAAAGCCAAGGCAGTGCCTGGCATACTCATTACGACTTCTGG	IGLV1-40	IGLJ2	IGLC2	CQSVDSSLIPSVLF	TGCCAGTCTGTTGACAGCAGCCTAATTCCTTCGGTGCTGTTC	4
IGHV3-33	IGHJ4	IGHM	CASGVEMATVNDYW	TGTGCGAGCGGGGTCGAGATGGCTACAGTTAATGACTACTGG	IGLV1-40	IGLJ2	IGLC2	CQSYDNIMGGVLF	TGCCAGTCCTATGACAACATCATGGGTGGTGTGCTATTC	4
IGHV3-33	IGHJ6	IGHA1	CARDYGGYSATLKKKPPGSSHYYGMDVW	TGTGCGAGAGATTATGGTGGATACAGCGCCACTTTGAAGAAGAAGCCACCGGGAAGCTCCCACTACTACGGTATGGACGTCTGG	IGLV1-44	IGLJ2	IGLC2	CAAWDDSLNGFVVF	TGTGCAGCATGGGATGACAGCCTGAATGGTTTCGTGGTATTC	4
IGHV3-33	IGHJ6	IGHM	CANGYYCSGGSCYDDYGMDVW	TGTGCGAATGGATACTATTGTAGTGGTGGTAGCTGCTACGATGACTACGGTATGGACGTCTGG	IGLV3-1	IGLJ2	IGLC2	CQAWDSSTVVF	TGTCAGGCGTGGGACAGCAGCACTGTGGTATTC	4
IGHV3-33	IGHJ6	IGHM	CARPYCSSTSCYSRGMDVW	TGTGCGAGACCATATTGTAGTAGTACCAGCTGCTATTCCCGCGGTATGGACGTCTGG	IGLV1-51	IGLJ3	IGLC2	CGTWDSSLSSWVF	TGCGGAACATGGGATAGCAGCCTGAGTTCTTGGGTGTTC	4
IGHV3-43	IGHJ4	IGHM	CAKAPRVVPAAIVDYW	TGTGCAAAAGCGCCACGGGTAGTACCAGCTGCTATTGTGGACTACTGG	IGLV2-14	IGLJ2	IGLC2	CSSYTNSRTLVF	TGCAGCTCATATACAAACAGTAGAACTCTTGTGTTC	4
IGHV3-53	IGHJ4	IGHM	CARRCTISWCFDYW	TGTGCGAGAAGGTGTACCATCAGCTGGTGTTTTGACTACTGG	IGLV2-14	IGLJ2	IGLC2	CSSYTGSSTLVVF	TGCAGCTCATATACAGGCAGCAGCACTCTTGTGGTATTC	4
IGHV3-66	IGHJ4	IGHM	CARGNSGSYWGDFDYW	TGTGCGAGGGGGAATAGTGGGAGCTACTGGGGTGACTTTGACTACTGG	IGLV2-14	IGLJ2	IGLC2	CSSYTSSSTLYVVF	TGCAGCTCATATACAAGCAGCAGCACTCTTTATGTGGTATTC	4
IGHV3-66	IGHJ6	IGHM	CASTEDIVVVPAAIALNYYYYYMDVW	TGTGCGAGTACCGAGGATATTGTAGTAGTACCAGCTGCAATCGCCCTGAACTACTACTACTACTACATGGACGTCTGG	IGLV3-1	IGLJ2	IGLC2	CQAWDSSDVVF	TGTCAGGCGTGGGACAGCAGTGATGTGGTATTC	4
IGHV3-7	IGHJ2	IGHA2	CTRWNYGWYFDLW	TGTACGCGCTGGAACTACGGGTGGTACTTCGATCTCTGG	IGLV2-14	IGLJ2	IGLC2	CSSYTNTNTVIF	TGCAGCTCATATACAAACACCAACACTGTGATATTC	4
IGHV3-74	IGHJ4	IGHM	CARDEAYDFWSGYKGIYYFDYW	TGTGCAAGAGATGAGGCTTACGATTTTTGGAGTGGTTATAAGGGCATTTACTACTTTGACTACTGG	IGLV2-8	IGLJ3	IGLC2	CSSYAGSNNLVF	TGCAGCTCATATGCAGGCAGCAACAATTTGGTGTTC	4
IGHV4-34	IGHJ4	IGHM	CARGGFLYDSSGSLIYW	TGTGCGAGAGGAGGGTTTCTATATGATAGTAGTGGTTCCCTAATCTACTGG	IGLV1-44	IGLJ2	IGLC2	CAAWDDSLNGRVF	TGTGCAGCATGGGATGACAGCCTGAATGGTCGGGTATTC	4
IGHV4-4	IGHJ5	IGHM	CAALRGVVPRWFDPW	TGTGCGGCCCTTCGGGGAGTAGTACCGCGCTGGTTCGACCCCTGG	IGLV2-23	IGLJ3	IGLC2	CCSYAGSSTRWVF	TGCTGCTCATATGCAGGTAGTAGCACTCGTTGGGTGTTC	4
IGHV4-59	IGHJ5	IGHM	CARDQLGIGWFDPW	TGTGCGAGAGATCAGCTGGGGATAGGGTGGTTCGACCCCTGG	IGLV8-61	IGLJ3	IGLC2	CVLYMGSGISWVF	TGTGTGCTGTATATGGGTAGTGGCATTTCTTGGGTGTTC	4
IGHV4-59	IGHJ5	IGHM	CARLLGRGESSSWYDDNWFDPW	TGTGCGAGACTACTGGGCCGGGGGGAGAGCAGCAGCTGGTACGATGACAACTGGTTCGACCCCTGG	IGLV2-14	IGLJ1	IGLC1	CSSYTSSSTLYVF	TGCAGCTCATATACAAGCAGCAGCACTCTTTATGTCTTC	4
IGHV4-61	IGHJ3	IGHM	CAREGADYYDDDAFDIW	TGTGCGAGAGAGGGAGCTGATTACTATGATGATGATGCTTTTGATATCTGG	IGLV3-19	IGLJ3	IGLC2	CNSRDSSGNHWVF	TGTAACTCCCGGGACAGCAGTGGTAACCATTGGGTGTTC	4
IGHV3-11	IGHJ2	IGHM	CARGGASGSYPDWYFDLW	TGTGCGAGAGGCGGTGCGAGTGGGAGCTACCCAGACTGGTACTTCGATCTCTGG	IGKV4-1	IGKJ3	IGKC	CQQYYSTPTF	TGTCAGCAATATTATAGTACTCCCACTTTC	3
IGHV3-23	IGHJ6	IGHM	CAKGKGKWVAAGYGMDVW	TGTGCGAAAGGAAAGGGAAAGTGGGTAGCAGCAGGCTACGGTATGGACGTCTGG	IGKV2D-29	IGKJ3	IGKC	CMQSIQLPFTF	TGCATGCAAAGTATACAGCTTCCATTCACTTTC	3
IGHV3-33	IGHJ4	IGHM	CATAPASSGYYWVDYW	TGTGCGACCGCCCCGGCCAGTAGTGGTTATTACTGGGTTGACTACTGG	IGKV1-17	IGKJ1	IGKC	CLQHNSYPPAF	TGTCTACAGCATAATAGTTACCCTCCGGCGTTC	3
IGHV3-33	IGHJ6	IGHD	CARGGEAAAGLKRDYYYYYMDVW	TGTGCGAGAGGTGGGGAAGCAGCAGCTGGCCTGAAAAGAGACTACTACTACTACTACATGGACGTCTGG	IGKV1D-17	IGKJ2	IGKC	CLQHNSYPYTF	TGTCTACAGCATAATAGTTACCCGTACACTTTT	3
IGHV3-7	IGHJ4	IGHD	CARQSGDVLRYFDWLSEKRGAYYFDYW	TGTGCGAGACAATCGGGAGACGTATTACGATATTTTGACTGGTTATCCGAAAAGCGAGGGGCCTACTACTTTGACTACTGG	IGKV1-33	IGKJ2	IGKC	CQQYDNLPYTF	TGTCAACAGTATGATAATCTCCCGTACACTTTT	3
IGHV3-74	IGHJ3	IGHA2	CARASSASSYGYAFHIW	TGTGCAAGAGCGTCTAGTGCATCCAGCTATGGTTATGCTTTTCATATCTGG	IGKV4-1	IGKJ1	IGKC	CQQYYSTPPTF	TGTCAGCAATATTATAGTACTCCTCCGACGTTC	3
IGHV4-30-2	IGHJ6	IGHG1	CARGGSSGYYFGWGPKGSYYGMDVW	TGTGCGAGAGGGGGTAGTAGTGGTTATTACTTTGGGTGGGGTCCAAAGGGCAGCTACTACGGTATGGACGTCTGG	IGKV3-20	IGKJ1	IGKC	CQQYGSSPWTF	TGTCAGCAGTATGGTAGCTCACCGTGGACGTTC	3
IGHV4-34	IGHJ6	IGHG3	CGRYCCWGYGTDVW	TGTGGGAGATATTGTTGTTGGGGCTACGGAACGGACGTCTGG	IGKV2-30	IGKJ1	IGKC	CMQGRHWPPTF	TGCATGCAAGGTAGACACTGGCCTCCGACGTTC	3
IGHV4-39	IGHJ6	IGHD	CASPMADYYYGMDVW	TGTGCGAGTCCTATGGCCGACTACTACTACGGTATGGACGTCTGG	IGKV3-15	IGKJ2	IGKC	CQQYNNWPPLYTF	TGTCAGCAGTATAATAACTGGCCCCCCTTGTACACTTTT	3
IGHV4-59	IGHJ3	IGHA2	CARDHQWLVLIDAFDIW	TGTGCGAGAGACCACCAGTGGCTGGTACTGATCGATGCTTTTGATATCTGG	IGKV1D-39	IGKJ1	IGKC	CQQSYSTPWTF	TGTCAACAGAGTTACAGTACCCCGTGGACGTTC	3
IGHV4-59	IGHJ4	IGHM	CARGRGGGDFW	TGTGCGAGAGGAAGAGGGGGGGGTGACTTCTGG	IGKV2-30	IGKJ2	IGKC	CMQGTHWPFTF	TGCATGCAAGGTACACACTGGCCATTCACTTTT	3
IGHV2-26	IGHJ4	IGHM	CARMANYGIHILIDFW	TGTGCGCGTATGGCGAATTACGGTATCCACATATTGATTGACTTCTGG	IGLV7-43	IGLJ3	IGLC2	CLLYYGGARVF	TGCCTCCTCTATTATGGTGGTGCTCGAGTGTTC	3
IGHV3-23	IGHJ4	IGHM	CAKGEQWLVSGFDYW	TGTGCGAAAGGGGAGCAGTGGCTGGTATCAGGATTTGACTACTGG	IGLV1-47	IGLJ1	IGLC1	CAAWDDSLSGHVF	TGTGCAGCATGGGATGACAGCCTGAGTGGTCATGTCTTC	3
IGHV3-23	IGHJ4	IGHM	CAKGRHYYDSSAERQFDYW	TGTGCGAAAGGCAGACATTACTATGATAGTAGTGCCGAGCGGCAATTTGACTACTGG	IGLV2-14	IGLJ2	IGLC2	CSSYTSSSSVVF	TGCAGCTCATATACAAGCAGCAGCTCTGTGGTATTC	3
IGHV5-10-1	IGHJ4	IGHM	CARHGRPGTIGAGTYW	TGTGCGAGACATGGTCGTCCTGGAACAATTGGTGCGGGGACCTACTGG	IGLV2-8	IGLJ3	IGLC2	CSSYAGSNNWVF	TGCAGCTCATATGCAGGCAGCAACAATTGGGTGTTC	3
IGHV1-18	IGHJ4	IGHM	CARELYSGSYIGSPPGLDYW	TGTGCGAGAGAATTGTATAGTGGGAGCTACATCGGGTCCCCTCCGGGTCTTGACTACTGG	IGKV3-11	IGKJ3	IGKC	CQQRSNF	TGTCAGCAGCGTAGCAACTTC	2
IGHV1-3	IGHJ5	IGHG2	CAREGRCAGSDCSSLSYYGMDVW	TGTGCGAGAGAGGGCCGGTGTGCCGGCTCCGACTGTTCCTCTCTTTCATACTACGGGATGGACGTCTGG	IGKV4-1	IGKJ2	IGKC	CQQYFGPVHTF	TGTCAGCAATATTTCGGTCCTGTTCATACATTT	2
IGHV1-46	IGHJ6	IGHM	CARGGSSLLRYYYYYMDVW	TGTGCGAGAGGCGGCAGCAGCTTATTGCGATACTACTACTACTACATGGACGTCTGG	IGKV1-5	IGKJ1	IGKC	CQQYNSYWTF	TGCCAACAGTATAATAGTTATTGGACGTTC	2
IGHV3-15	IGHJ4	IGHM	CTTDSEGQWFLSSGYFDYW	TGTACCACAGACTCTGAGGGGCAGTGGTTTTTATCGTCGGGCTACTTTGACTACTGG	IGKV3-15	IGKJ4	IGKC	CQQYNNWPRTF	TGTCAGCAGTATAATAACTGGCCTCGGACTTTC	2
IGHV3-15	IGHJ6	IGHM	CTTADDYPYYYGMDVW	TGTACCACAGCCGATGACTACCCTTACTACTACGGTATGGACGTCTGG	IGKV2-30	IGKJ1	IGKC	CMQGTHWPPWTF	TGCATGCAAGGTACACACTGGCCTCCGTGGACGTTC	2
IGHV3-23	IGHJ5	IGHM	CAKQPWGSWYGPW	TGTGCGAAACAACCATGGGGCAGCTGGTACGGGCCCTGG	IGKV1-5	IGKJ1	IGKC	CQQYNSYPWTF	TGCCAACAGTATAATAGTTATCCGTGGACGTTC	2
IGHV3-33	IGHJ4	IGHA2	CARAQLHSSSWHGWTDYW	TGTGCGAGGGCCCAGCTCCATAGCAGCAGCTGGCATGGTTGGACTGACTACTGG	IGKV1-33	IGKJ4	IGKC	CQQHDFLPLTF	TGTCAACAGCATGATTTTCTCCCGCTCACTTTC	2
IGHV3-33	IGHJ6	IGHM	CARDLNRRYYGSGSPASYYYYYGMDVW	TGTGCGAGAGATTTAAACCGTAGGTACTATGGTTCGGGGAGCCCAGCATCTTACTACTACTACTACGGTATGGACGTCTGG	IGKV1-12	IGKJ3	IGKC	CQQANSFPVTF	TGTCAACAGGCTAACAGTTTCCCCGTCACTTTC	2
IGHV3-43	IGHJ6	IGHA2	CAKDKQAAWAVGGLDYAMDVW	TGTGCAAAAGATAAACAGGCCGCGTGGGCAGTCGGTGGTCTCGACTACGCTATGGACGTCTGG	IGKV3-20	IGKJ2	IGKC	CQHYSSAYMYTF	TGTCAGCACTATAGTAGCGCATACATGTACACTTTT	2
IGHV3-43	IGHJ6	IGHD	CAKDISLGYYYGMDVW	TGTGCAAAAGATATCAGTCTTGGCTACTACTACGGTATGGACGTCTGG	IGKV2-28	IGKJ5	IGKC	CMQALQTSITF	TGCATGCAAGCTCTACAAACTTCGATCACCTTC	2
IGHV7-4-1	IGHJ3	IGHD	CAREGSSSWPGGDAFDIW	TGTGCGAGAGAAGGCAGCAGCAGCTGGCCCGGGGGTGATGCTTTTGATATCTGG	IGKV3-15	IGKJ2	IGKC	CQQYNNWYTF	TGTCAGCAGTATAATAACTGGTACACTTTT	2
IGHV7-4-1	IGHJ3	IGHM	CAREGSSSWPGGDAFDIW	TGTGCGAGAGAAGGCAGCAGCAGCTGGCCCGGGGGTGATGCTTTTGATATCTGG	IGKV3-15	IGKJ2	IGKC	CQQYNNWYTF	TGTCAGCAGTATAATAACTGGTACACTTTT	2
IGHV1-24	IGHJ5	IGHM	CATVSQVIGLMAVAWFDPW	TGTGCAACAGTTAGTCAGGTTATCGGTCTAATGGCAGTGGCTTGGTTCGACCCCTGG	IGLV1-40	IGLJ2	IGLC2	CQSYDSSLSGSVF	TGCCAGTCCTATGACAGCAGCCTGAGTGGTTCGGTATTC	2
IGHV2-70	IGHJ6	IGHA1	CTWAPATPGDGGYYYYGMDVW	TGTACATGGGCCCCGGCGACGCCGGGCGACGGTGGCTACTACTACTACGGAATGGACGTCTGG	IGLV3-27	IGLJ2	IGLC3	CYSATGNSEVF	TGTTACTCTGCGACTGGCAACAGTGAGGTCTTC	2
IGHV3-23	IGHJ5	IGHM	CGKEFYCGSTSCYYDPW	TGTGGCAAAGAGTTTTATTGTGGTAGTACCAGCTGTTATTACGACCCCTGG	IGLV2-14	IGLJ1	IGLC1	CNSYTSSSTRYVF	TGCAACTCATATACAAGCAGCAGCACCCGTTATGTCTTC	2
IGHV3-43	IGHJ4	IGHA1	CAKDRAAFIEQQLGIDHW	TGCGCAAAAGATAGGGCTGCCTTTATAGAGCAACAACTGGGGATTGACCACTGG	IGLV6-57	IGLJ3	IGLC2	CQSYDTSNHGVF	TGTCAGTCTTACGATACCAGCAATCATGGGGTGTTC	2
IGHV3-74	IGHJ6	IGHM	CARDFDVVVPAVMIGMDVW	TGTGCAAGAGATTTTGATGTAGTAGTACCAGCTGTAATGATCGGTATGGACGTCTGG	IGLV1-47	IGLJ3	IGLC2	CAAWDDSLRGVF	TGTGCAGCATGGGATGACAGCCTGAGGGGGGTGTTC	2
IGHV1-18	IGHJ4	IGHM	CARELYSGSYIGSPPGLDYW	TGTGCGAGAGAATTGTATAGTGGGAGCTACATCGGGTCCCCTCCGGGTCTTGACTACTGG	IGKV3-11	IGKJ3		CQQRSNF	TGTCAGCAGCGTAGCAACTTC	1
IGHV1-69D	IGHJ4	IGHM	CASGYSGYDGPDYW	TGTGCGAGCGGATATAGTGGCTACGATGGGCCTGACTACTGG	IGKV1-17	IGKJ5	IGKC	CLQHNSYPITF	TGTCTACAGCATAATAGTTACCCGATCACCTTC	1
IGHV3-20	IGHJ4	IGHM	CARGGNDWNPHDSW	TGTGCGAGAGGTGGCAACGATTGGAACCCCCATGACTCCTGG	IGKV3-20	IGKJ2	IGKC	CQQYDTSPRTF	TGTCAGCAGTATGATACCTCACCTCGTACTTTT	1
IGHV3-21	IGHJ4	IGHD	CARRGPAAIPFDYW	TGTGCGAGGAGGGGGCCAGCTGCTATCCCATTTGACTACTGG	IGKV1D-39	IGKJ4	IGKC	CQQSYSTLALTF	TGTCAACAGAGTTACAGTACCCTCGCGCTCACTTTC	1
IGHV3-21	IGHJ4	IGHM	CARRGPAAIPFDYW	TGTGCGAGGAGGGGGCCAGCTGCTATCCCATTTGACTACTGG	IGKV1D-39	IGKJ4	IGKC	CQQSYSTLALTF	TGTCAACAGAGTTACAGTACCCTCGCGCTCACTTTC	1
IGHV3-21	IGHJ5	IGHG1	CARDRRVRYDFWSGSEPPPWFDPW	TGTGCGAGAGATCGAAGAGTTCGTTACGATTTTTGGAGTGGTTCCGAGCCCCCCCCCTGGTTCGACCCCTGG	IGKV1-33	IGKJ4	IGKC	CQQYDNLPPLTF	TGTCAACAGTATGATAATCTCCCTCCCCTCACTTTC	1
IGHV3-21	IGHJ5	IGHG1	CARDRRVRYDFWSGSEPPPWFDPW	TGTGCGAGAGATCGAAGAGTTCGTTACGATTTTTGGAGTGGTTCCGAGCCCCCCCCCTGGTTCGACCCCTGG	IGKV3-11	IGKJ1	IGKC	CQQRSNWPPTF	TGTCAGCAGCGTAGCAACTGGCCCCCGACGTTC	1
IGHV3-33	IGHJ4	IGHM	CARDLPNYYFDYW	TGTGCGAGAGATCTCCCTAATTATTACTTTGACTACTGG	IGKV3-11	IGKJ4	IGKC	CQQRSSWPLTF	TGTCAGCAACGCAGCAGCTGGCCGCTCACTTTC	1
IGHV3-33	IGHJ6	IGHM	CARDWTTNQYCSSTSCYYYYYYGMDVW	TGTGCGAGAGATTGGACGACAAACCAATATTGTAGTAGTACCAGCTGCTATTACTACTACTACTACGGTATGGACGTCTGG	IGKV1-9	IGKJ5	IGKC	CQQLNSYPTITF	TGTCAACAGCTTAATAGTTACCCCACGATCACCTTC	1
IGHV3-33	IGHJ6	IGHM	CARGGEAAAGLKRDYYYYYMDVW	TGTGCGAGAGGTGGGGAAGCAGCAGCTGGCCTGAAAAGAGACTACTACTACTACTACATGGACGTCTGG	IGKV1D-17	IGKJ2	IGKC	CLQHNSYPYTF	TGTCTACAGCATAATAGTTACCCGTACACTTTT	1
IGHV3-43	IGHJ6	IGHD	CAKDISLGYYYGMDVW	TGTGCAAAAGATATCAGTCTTGGCTACTACTACGGTATGGACGTCTGG	IGKV2D-28	IGKJ5	IGKC	CMQALQTSITF	TGCATGCAAGCTCTACAAACTTCGATCACCTTC	1
IGHV3-49	IGHJ4	IGHA2	CTTYGGRSADYW	TGTACTACATACGGTGGTAGGTCCGCTGACTACTGG	IGKV2-24	IGKJ1	IGKC	CMQSTHFPWTF	TGCATGCAATCCACACACTTTCCGTGGACGTTC	1
IGHV3-53	IGHJ4	IGHA1	CAGDTHAWFRYDKW	TGTGCGGGCGATACGCACGCCTGGTTTCGTTATGACAAGTGG	IGKV2-28	IGKJ3	IGKC	CMQSLQTPFTF	TGCATGCAAAGCCTACAAACACCGTTCACCTTC	1
IGHV3-66	IGHJ4	IGHG2	CARDPGPAHHW	TGTGCGAGGGATCCCGGGCCTGCGCACCACTGG	IGKV1-5	IGKJ1	IGKC	CQQYNSYSTTF	TGCCAACAGTATAATAGTTATTCGACGACGTTC	1
IGHV3-7	IGHJ4	IGHM	CARQSGDVLRYFDWLSEKRGAYYFDYW	TGTGCGAGACAATCGGGAGACGTATTACGATATTTTGACTGGTTATCCGAAAAGCGAGGGGCCTACTACTTTGACTACTGG	IGKV1-33	IGKJ2	IGKC	CQQYDNLPYTF	TGTCAACAGTATGATAATCTCCCGTACACTTTT	1
IGHV3-74	IGHJ4	IGHM	CVRGMGVSY	TGTGTGAGAGGAATGGGAGTCTCCTAT	IGKV3-11	IGKJ4	IGKC	CQHRSNWPLSF	TGTCAACACCGTAGCAACTGGCCGCTGTCTTTC	1
IGHV4-30-2	IGHJ4	IGHD	CARGGAGKEGYYGSGSSLDYW	TGTGCCAGAGGTGGAGCCGGGAAAGAAGGTTACTATGGTTCGGGGAGTTCGCTTGACTACTGG	IGKV3-20	IGKJ3	IGKC	CQQYGSSSFTF	TGTCAGCAGTATGGTAGCTCATCATTCACTTTC	1
IGHV4-31	IGHJ6	IGHG1	CARGGSSGYYFGWGPKGSYYGMDVW	TGTGCGAGAGGGGGTAGTAGTGGTTATTACTTTGGGTGGGGTCCAAAGGGCAGCTACTACGGTATGGACGTCTGG	IGKV3-20	IGKJ1	IGKC	CQQYGSSPWTF	TGTCAGCAGTATGGTAGCTCACCGTGGACGTTC	1
IGHV4-34	IGHJ5	IGHA1	CSRRYYDFWSGFRLAQHNWFDTW	TGTTCGAGACGTTATTACGATTTTTGGAGTGGTTTCCGACTCGCCCAGCACAACTGGTTCGACACCTGG	IGKV3-11	IGKJ4	IGKC	CQHRSNWPLSF	TGTCAACACCGTAGCAACTGGCCGCTGTCTTTC	1
IGHV4-39	IGHJ6	IGHM	CASPMADYYYGMDVW	TGTGCGAGTCCTATGGCCGACTACTACTACGGTATGGACGTCTGG	IGKV3-15	IGKJ2	IGKC	CQQYNNWPPLYTF	TGTCAGCAGTATAATAACTGGCCCCCCTTGTACACTTTT	1
IGHV4-4	IGHJ4	IGHA1	CARDGGGLYYYGSGSYEYYFDFW	TGTGCGAGAGATGGTGGCGGATTGTACTACTATGGTTCGGGGAGTTATGAATATTACTTTGACTTCTGG	IGKV3-11	IGKJ1	IGKC	CQQRSNWPPTF	TGTCAGCAGCGTAGCAACTGGCCCCCGACGTTC	1
IGHV4-4	IGHJ4	IGHG1	CATARYGRTFDYW	TGTGCGACCGCCAGGTATGGGAGGACCTTTGACTACTGG	IGKV3-20	IGKJ3	IGKC	CQQYDSSPFTF	TGTCAGCAGTATGACAGCTCACCCTTCACTTTC	1
IGHV4-4	IGHJ6	IGHA1	CARDPRSDHLWHYYGLDVW	TGTGCGAGAGATCCGAGGAGTGATCACTTATGGCACTACTACGGTCTTGACGTCTGG	IGKV1-9	IGKJ1	IGKC	CQQLNSYPRTF	TGTCAACAGCTTAATAGTTACCCTCGAACGTTC	1
IGHV4-59	IGHJ4	IGHG2	CARAPGVPFPPAIAAFDFW	TGTGCGAGAGCCCCGGGGGTACCTTTTCCACCTGCCATAGCAGCCTTTGACTTCTGG	IGKV3-20	IGKJ5	IGKC	CQQYSGPPITF	TGTCAGCAGTATAGTGGCCCTCCGATCACCTTC	1
IGHV4-59	IGHJ4	IGHM	CARGRGGGDFW	TGTGCGAGAGGAAGAGGGGGGGGTGACTTCTGG	IGKV2D-30	IGKJ2	IGKC	CMQGTHWPFTF	TGCATGCAAGGTACACACTGGCCATTCACTTTT	1
IGHV4-59	IGHJ5	IGHM	CARDRRGGYNWFDPW	TGTGCGAGAGATCGACGGGGTGGTTATAACTGGTTCGACCCCTGG	IGKV1D-39	IGKJ2	IGKC	CQQSYSTPYTF	TGTCAACAGAGTTACAGTACCCCGTACACTTTT	1
IGHV5-51	IGHJ6	IGHM	CARPHRAGGSSLYYGMDVW	TGTGCGAGACCCCACCGGGCCGGTGGGAGCTCCCTGTACTACGGTATGGACGTCTGG	IGKV1-9	IGKJ3	IGKC	CQQLNSYRAFTF	TGTCAACAGCTTAATAGTTACCGGGCATTCACTTTC	1
IGHV1-2	IGHJ6	IGHA1	CARISRVFYDLWSDGYVLDVW	TGTGCGAGAATCTCGCGGGTTTTTTACGATCTTTGGAGTGATGGTTATGTACTGGACGTCTGG	IGLV6-57	IGLJ2	IGLC2	CQSYDSSNHVVF	TGTCAGTCTTATGATAGCAGCAATCATGTGGTATTC	1
IGHV1-46	IGHJ6	IGHM	CARDEYYYDSSGPRANYYGMDVW	TGTGCGAGAGACGAATATTACTATGATAGTAGTGGTCCCCGGGCGAACTACTACGGTATGGACGTCTGG	IGLV5-52	IGLJ3	IGLC2	CGTWHSNSKFWVF	TGTGGTACATGGCACAGCAACTCTAAGTTTTGGGTGTTC	1
IGHV1-8	IGHJ4	IGHM	CARVSTMVRGHTSRSLTLGYW	TGTGCGAGAGTGTCTACTATGGTTCGGGGCCATACTAGCCGAAGCCTGACCTTGGGCTACTGG	IGLV1-51	IGLJ2	IGLC3	CGTWDSSLRAGPVVF	TGCGGAACATGGGATAGCAGCCTGCGTGCTGGCCCCGTGGTATTC	1
IGHV2-26	IGHJ4	IGHD	CARMANYGIHILIDFW	TGTGCGCGTATGGCGAATTACGGTATCCACATATTGATTGACTTCTGG	IGLV7-43	IGLJ3	IGLC2	CLLYYGGARVF	TGCCTCCTCTATTATGGTGGTGCTCGAGTGTTC	1
IGHV3-11	IGHJ1	IGHM	CARGIAAAGLQHW	TGTGCGAGAGGTATAGCAGCAGCTGGCCTCCAGCACTGG	IGLV3-1	IGLJ3	IGLC2	CQAWDSSTWVF	TGTCAGGCGTGGGACAGCAGCACTTGGGTGTTC	1
IGHV3-21	IGHJ4	IGHA1	CARDSAPYDFSSYFDYW	TGTGCGAGAGATTCGGCACCGTACGATTTCTCGTCCTACTTTGACTACTGG	IGLV6-57	IGLJ3	IGLC2	CQSYDTSNHGVF	TGTCAGTCTTACGATACCAGCAATCATGGGGTGTTC	1
IGHV3-23	IGHJ2	IGHG1	CARAPPIPSAGFRFRYFDLW	TGTGCGAGAGCCCCACCAATACCATCAGCTGGTTTTCGCTTTAGGTACTTCGATCTCTGG	IGLV2-11	IGLJ2	IGLC2	CCSYAGSYTFSF	TGCTGCTCATATGCAGGCAGCTACACTTTCTCATTC	1
IGHV3-23	IGHJ3	IGHG1	CARDRAKHCSVNSCRYDAFDIW	TGTGCGAGAGATCGGGCGAAACATTGTAGTGTTAATAGCTGCCGATATGATGCCTTTGATATCTGG	IGLV2-11	IGLJ2	IGLC2	CCSYAGSYTFSF	TGCTGCTCATATGCAGGCAGCTACACTTTCTCATTC	1
IGHV3-23	IGHJ4	IGHM	CAKEIIRFDYW	TGTGCGAAAGAGATTATTCGGTTTGACTACTGG	IGLV1-44	IGLJ2	IGLC2	CAAWDDSLNGVVF	TGTGCAGCATGGGATGACAGCCTGAATGGTGTGGTATTC	1
IGHV3-23	IGHJ4	IGHM	CAKGEQWLVSGFDYW	TGTGCGAAAGGGGAGCAGTGGCTGGTATCAGGATTTGACTACTGG	IGLV1-44	IGLJ1	IGLC1	CAAWDDSLSGHVF	TGTGCAGCATGGGATGACAGCCTGAGTGGTCATGTCTTC	1
IGHV3-23	IGHJ6	IGHM	CAESSSWDPVSWSGMDVW	TGTGCGGAGAGCAGCAGCTGGGACCCTGTGAGCTGGTCCGGTATGGACGTCTGG	IGLV3-1	IGLJ1	IGLC1	CQAWDSTDVFGTGTQVTAVF	TGTCAGGCGTGGGACAGTACTGATGTTTTCGGGACTGGGACCCAGGTCACTGCTGTCTTC	1
IGHV4-34	IGHJ4	IGHM	CARYYYDSSGYFADYW	TGTGCGAGATACTACTATGATAGTAGTGGTTATTTCGCTGACTACTGG	IGLV1-44	IGLJ1	IGLC2	CAAWDDSLNGFYVF	TGTGCAGCATGGGATGACAGCCTGAATGGCTTTTATGTCTTC	1
IGHV4-34	IGHJ5	IGHA1	CARAGYSSSWYSPPVHWFDPW	TGTGCGAGAGCCGGGTATAGCAGTAGCTGGTATTCGCCCCCTGTCCACTGGTTCGACCCCTGG	IGLV4-69	IGLJ3	IGLC2	CQTWGTGIRVF	TGTCAGACCTGGGGCACTGGCATTCGGGTGTTC	1
IGHV4-34	IGHJ5	IGHA1	CSRRYYDFWSGFRLAQHNLFDTW	TGTTCGAGACGTTATTACGATTTTTGGAGTGGTTTCCGACTCGCCCAGCACAACTTGTTCGACACCTGG	IGLV1-51	IGLJ2	IGLC2	CGTWDSSLSAVVF	TGCGGAACATGGGATAGCAGCCTGAGTGCTGTGGTATTC	1
IGHV4-39	IGHJ4	IGHM	CARTDSSGWYLDYW	TGTGCGAGGACGGATAGCAGTGGCTGGTACCTTGACTATTGG	IGLV6-57	IGLJ3	IGLC2	CQSYDTSNHGVF	TGTCAGTCTTACGATACCAGCAATCATGGGGTGTTC	1
