# Supplementary material for: Opsonization-independent antigen-specific recognition by myeloid phagocytes expressing monoclonal antibodies
Source: Sci Adv. 2023 Sep 1;9(35):eadg1812. doi: 10.1126/sciadv.adg1812 (PMC11314243; doi:10.1126/sciadv.adg1812)
Supplement: Supplementary file 3 — Movies S1 and S2 [file sciadv.adg1812_movies_s1_and_s2.zip]

Archive with 2 entries (2 files):
- adg1812_Movie_S1.mp4
- adg1812_Movie_S2.mp4
